# Supplementary material for: Proteomics of Plasma and Plasma-Treated Podocytes: Application to Focal and Segmental Glomerulosclerosis
Source: Int J Mol Sci. 2023 Jul 28;24(15):12124. doi: 10.3390/ijms241512124 (PMC10418338; doi:10.3390/ijms241512124)
Supplement: Supplementary file 1 [file ijms-24-12124-s001.zip]

Archive with 4 entries (4 files):
- figures_supplemental-revised version.pdf
- Table_S1.xlsx
- Table_S2.xlsx
- Table_S3.xlsx
