# Supplementary material for: Proteomics of Plasma and Plasma-Treated Podocytes: Application to Focal and Segmental Glomerulosclerosis
Source: Int J Mol Sci. 2023 Jul 28;24(15):12124. doi: 10.3390/ijms241512124 (PMC10418338; doi:10.3390/ijms241512124)
Supplement: Supplementary file 1 [file ijms-24-12124-s001.zip › Table_S1.xlsx]

## Sheet: ANOVA soluble proteins
T: Majority protein IDs	T: Protein names	T: Gene names	H1	H2	H3	H4	C1	C2	C3	rF1	rF2	rF3	rF4	C: ANOVA Significant	N: Peptides	N: Razor + unique peptides	N: Unique peptides	N: Sequence coverage [%]	N: Unique + razor sequence coverage [%]	N: Unique sequence coverage [%]	N: Mol. weight [kDa]	N: Q-value	N: Score	N: Intensity	N: MS/MS count	N: ANOVA p value	N: ANOVA q-value	T: Protein IDs
CON__Q3SX28;P07951	Tropomyosin beta chain	TPM2	22.4383	23.5745	24.0571	23.5418	25.3728	24.5362	24.9704	25.0981	26.008	25.2775	25.5054	+	7	3	3	22.2	14.4	14.4	33.012	0	17.554	443110000	12	0.00145585	0.0166957	CON__Q3SX28;P07951;P09493
O00187	Mannan-binding lectin serine protease 2;Mannan-binding lectin serine protease 2 A chain;Mannan-binding lectin serine protease 2 B chain	MASP2	26.0063	25.6454	25.6346	25.5142	26.7975	26.4055	26.8053	26.8142	26.9241	26.8377	27.4449	+	16	16	16	37.8	37.8	37.8	75.702	0	239.71	4557000000	174	0.000222697	0.0233333	O00187
O00391	Sulfhydryl oxidase 1	QSOX1	27.3791	27.8922	28.2449	27.8527	28.3286	27.8829	28.0046	28.4847	29.1049	28.9848	29.2835	+	27	27	27	43.8	43.8	43.8	82.577	0	323.31	10814000000	473	0.00294254	0.0231304	O00391
Q08ET2;O15389	Sialic acid-binding Ig-like lectin 14;Sialic acid-binding Ig-like lectin 5	SIGLEC14;SIGLEC5	NaN	NaN	NaN	NaN	NaN	NaN	NaN	23.3228	23.8676	22.9434	22.5008	+	4	4	4	14.1	14.1	14.1	43.97	0	40.769	130950000	5	0.00137183	0.0175556	Q08ET2;O15389
P00740	Coagulation factor IX;Coagulation factor IXa light chain;Coagulation factor IXa heavy chain	F9	28.6014	28.6773	28.5029	28.7299	29.2512	29.3113	29.5641	29.0118	28.7577	28.7072	29.2735	+	16	16	16	45.6	45.6	45.6	51.778	0	323.31	37047000000	525	0.00285096	0.0330794	P00740
P00746	Complement factor D	CFD	27.7526	28.0857	28.1861	28.4979	29.7583	29.1943	30.7705	29.5888	31.1827	29.5687	30.3068	+	10	10	10	53	53	53	27.033	0	323.31	44101000000	380	0.00440288	0.0230769	P00746
P00918	Carbonic anhydrase 2	CA2	23.6568	24.1112	24.6975	23.9162	NaN	NaN	NaN	NaN	23.5763	NaN	20.7809	+	4	4	4	18.8	18.8	18.8	29.246	0.0025381	7.4918	261070000	14	0.0080209	0.0228936	P00918
P01011	Alpha-1-antichymotrypsin;Alpha-1-antichymotrypsin His-Pro-less	SERPINA3	35.0436	35.25	35.4608	35.9272	36.6671	35.827	35.8966	36.7947	37.0583	36.3367	36.2097	+	44	44	44	79.9	79.9	79.9	47.65	0	323.31	2144700000000	15901	0.0106974	0.0396216	P01011
P01023	Alpha-2-macroglobulin	A2M	35.841	36.1657	36.875	35.8002	35.1262	34.5298	33.8977	36.3667	36.251	35.3994	35.4148	+	112	112	96	75.1	75.1	70.4	163.29	0	323.31	2338700000000	17478	0.00962413	0.0322462	P01023
P01033	Metalloproteinase inhibitor 1	TIMP1	23.5176	23.5078	22.8935	22.8175	23.9509	24.0482	24.2248	24.1428	25.286	23.7719	25.182	+	6	6	6	42	42	42	23.171	0	241.45	1405300000	62	0.0148549	0.0447273	P01033
P01034	Cystatin-C	CST3	23.954	24.9526	25.3304	25.1481	27.8075	27.2172	28.4019	28.018	27.9638	27.4381	27.659	+	7	7	7	42.5	42.5	42.5	15.799	0	198.18	14828000000	202	5.33096e-05	0.072	P01034
P01591	Immunoglobulin J chain	IGJ	25.3053	25.4034	24.5046	24.4487	23.8649	22.4079	21.7123	24.9422	23.4564	23.0287	24.434	+	8	8	8	64.2	64.2	64.2	18.098	0	323.31	4248900000	65	0.0224544	0.0474943	P01591
P01871;P0DOX6	Ig mu chain C region	IGHM	30.9992	31.4552	30.2509	30.7745	29.8298	27.6887	27.2325	30.6624	29.2913	28.7593	30.0695	+	19	19	19	51.4	51.4	51.4	49.439	0	323.31	81539000000	1123	0.0173927	0.0401644	P01871;P0DOX6
P02647	Apolipoprotein A-I;Proapolipoprotein A-I;Truncated apolipoprotein A-I	APOA1	37.8816	37.6405	37.7851	37.3114	37.0518	37.1031	36.2807	36.9483	36.7968	36.778	35.9904	+	58	58	58	91.4	91.4	91.4	30.777	0	323.31	3735600000000	21150	0.0123276	0.0466154	P02647;CON__P15497
P02746	Complement C1q subcomponent subunit B	C1QB	30.833	30.5883	30.7243	30.8745	30.1789	29.8447	30.0245	30.7068	30.5705	30.2106	30.7285	+	8	8	8	34.4	34.4	34.4	26.721	0	323.31	63198000000	614	0.00243377	0.0328421	P02746
P02750	Leucine-rich alpha-2-glycoprotein	LRG1	31.168	31.3612	30.9261	31.9272	32.3082	32.0413	31.4947	32.4066	32.5506	32.0058	32.707	+	15	15	15	51.9	51.9	51.9	38.177	0	323.31	92620000000	1459	0.0125576	0.0466	P02750
P02753	Retinol-binding protein 4;Plasma retinol-binding protein(1-182);Plasma retinol-binding protein(1-181);Plasma retinol-binding protein(1-179);Plasma retinol-binding protein(1-176)	RBP4	31.0098	31.1634	31.2199	31.2545	32.2688	32.1484	33.0562	32.1042	32.291	32.3845	32.207	+	17	17	17	76.6	76.6	76.6	23.01	0	323.31	253010000000	4085	0.000305046	0.02	P02753
P02760	Protein AMBP;Alpha-1-microglobulin;Inter-alpha-trypsin inhibitor light chain;Trypstatin	AMBP	31.1788	31.3249	31.5511	31.6802	33.1584	33.1244	34.0257	33.5215	33.942	33.0084	33.5124	+	21	21	21	55.7	55.7	55.7	38.999	0	323.31	340650000000	3264	8.1938e-05	0.046	P02760;CON__P00978
P02763	Alpha-1-acid glycoprotein 1	ORM1	31.6327	33.0298	32.0446	33.0681	34.7216	34.0416	33.3839	35.1959	34.2711	34.6518	34.5681	+	18	18	13	66.7	66.7	44.3	23.511	0	323.31	610960000000	3605	0.00220379	0.0176296	P02763
P02765	Alpha-2-HS-glycoprotein;Alpha-2-HS-glycoprotein chain A;Alpha-2-HS-glycoprotein chain B	AHSG	34.2595	34.0497	33.9717	33.8743	33.4824	33.0126	33.4473	32.7407	32.9213	33.0401	33.0669	+	22	22	22	62.7	62.7	62.7	39.34	0	323.31	443740000000	3556	0.000112026	0.0247273	P02765;CON__P12763
P02787	Serotransferrin	TF	33.6443	34.3344	33.0158	33.139	32.8004	31.8067	31.7291	31.3692	31.4678	32.2302	31.0022	+	66	66	65	74.5	74.5	73.8	77.063	0	323.31	525470000000	3528	0.00297014	0.0208485	P02787;CON__Q2HJF0
P02792	Ferritin light chain	FTL	NaN	NaN	NaN	24.5672	24.4203	25.3345	25.3955	26.1822	26.4393	23.546	29.7652	+	6	6	6	37.7	37.7	37.7	20.019	0	109.86	2004600000	63	0.0143522	0.0318545	P02792
P03950	Angiogenin	ANG	22.9283	23.6621	22.9384	23.3644	24.3614	24.4986	24.2686	24.5218	24.519	23.8265	24.2131	+	6	6	6	40.8	40.8	40.8	16.55	0	323.31	1619900000	112	0.00139886	0.0201333	P03950
P04004	Vitronectin;Vitronectin V65 subunit;Vitronectin V10 subunit;Somatomedin-B	VTN	33.844	33.6638	33.2807	33.4319	33.3648	33.4073	33.617	32.6827	32.4713	32.884	32.631	+	32	32	28	68.2	68.2	64.4	54.305	0	323.31	395030000000	3620	0.000422851	0.01648	P04004
P05160	Coagulation factor XIII B chain	F13B	22.1966	22.7985	22.133	21.9718	21.5335	NaN	NaN	22.5783	21.8368	21.4641	22.4661	+	25	25	25	48	48	48	75.51	0	323.31	2501200000	55	0.0109757	0.0322264	P05160;CON__Q2TBQ1
P05451	Lithostathine-1-alpha	REG1A	NaN	22.7526	20.8819	24.1103	24.9586	24.9389	25.5832	24.2606	25.824	25.0295	24.0832	+	7	7	5	54.8	54.8	41	18.731	0	161.4	1496800000	44	0.0189023	0.0396	P05451
P06702	Protein S100-A9	S100A9	21.781	24.5843	24.1812	25.668	26.6398	26.5951	27.1425	26.45	29.5949	28.4311	25.6777	+	8	8	8	74.6	74.6	74.6	13.242	0	323.31	4508600000	168	0.0266232	0.0474824	P06702
P07148	Fatty acid-binding protein, liver	FABP1	NaN	NaN	NaN	NaN	NaN	23.2449	23.0998	NaN	24.0362	21.7021	23.5286	+	3	3	3	36.2	36.2	36.2	14.208	0	50.521	168500000	8	0.0138176	0.0322857	P07148
P07237	Protein disulfide-isomerase	P4HB	NaN	NaN	20.3829	20.5248	21.7886	22.0035	21.8418	21.5961	22.6104	22.4282	22.9594	+	10	10	10	22.6	22.6	22.6	57.116	0	186.07	364590000	17	0.00195104	0.016	P07237
P07333	Macrophage colony-stimulating factor 1 receptor	CSF1R	23.0265	24.1013	23.9743	23.4917	23.9663	23.6817	24.0919	24.5504	24.3711	25.3886	26.0948	+	8	8	8	11.7	11.7	11.7	107.98	0	164.38	1207900000	33	0.018147	0.0476627	P07333
P07451	Carbonic anhydrase 3	CA3	NaN	NaN	NaN	NaN	NaN	NaN	22.0993	21.5987	23.5069	21.5991	22.5016	+	3	3	3	19.6	19.6	19.6	29.557	0	14.916	84385000	5	0.0270398	0.048	P07451
P07998	Ribonuclease pancreatic	RNASE1	20.262	NaN	NaN	20.0429	22.3082	20.447	20.8945	21.4804	23.125	21.7948	22.5742	+	4	4	4	43.6	43.6	43.6	17.644	0	323.31	11875000000	82	0.00551709	0.0229268	P07998
P0DJI8	Serum amyloid A-1 protein;Amyloid protein A;Serum amyloid protein A(2-104);Serum amyloid protein A(3-104);Serum amyloid protein A(2-103);Serum amyloid protein A(2-102);Serum amyloid protein A(4-101)	SAA1	26.6352	26.5703	23.641	28.9558	30.1842	29.0078	27.401	31.689	34.287	28.9046	30.6228	+	11	11	5	70.5	70.5	46.7	13.532	0	323.31	52444000000	556	0.0275711	0.0474146	P0DJI8
P10451	Osteopontin	SPP1	20.8358	21.9076	NaN	NaN	25.5667	22.5183	22.3468	26.8832	26.9455	23.5877	26.3086	+	13	13	13	55.4	55.4	55.4	35.422	0	323.31	2326800000	118	0.00413974	0.0188966	P10451;CON__P31096
P10586	Receptor-type tyrosine-protein phosphatase F	PTPRF	NaN	NaN	NaN	NaN	21.6702	NaN	21.6083	21.383	22.3586	21.1906	22.8995	+	26	26	25	19.6	19.6	19.1	212.88	0	323.31	797750000	35	0.00148518	0.0172	P10586
P10645	Chromogranin-A;Vasostatin-1;Vasostatin-2;EA-92;ES-43;Pancreastatin;SS-18;WA-8;WE-14;LF-19;Catestatin;AL-11;GV-19;GR-44;ER-37;GE-25;Serpinin-RRG;Serpinin;p-Glu serpinin precursor	CHGA	22.7521	NaN	NaN	NaN	27.8142	24.9537	27.6617	25.7252	25.282	25.8705	25.2748	+	21	21	21	63.2	63.2	63.2	50.688	0	323.31	7576700000	136	0.000734307	0.0271111	P10645
P12830	Cadherin-1;E-Cad/CTF1;E-Cad/CTF2;E-Cad/CTF3	CDH1	NaN	23.1097	23.0236	22.3808	25.0897	26.1267	26.6858	25.3696	26.8427	26.2023	26.5453	+	12	12	12	19.5	19.5	19.5	97.455	0	323.31	2134600000	83	0.00232235	0.0174545	P12830
P14543	Nidogen-1	NID1	21.6356	23.564	22.7769	23.3035	23.4881	23.2186	22.8431	24.2332	24.9206	24.2511	24.4627	+	28	28	27	35.8	35.8	35	136.38	0	323.31	1603700000	67	0.00986471	0.0330492	P14543
P17900	Ganglioside GM2 activator;Ganglioside GM2 activator isoform short	GM2A	NaN	NaN	NaN	NaN	NaN	NaN	21.7757	21.8987	23.4109	21.8921	21.9706	+	5	5	5	35.8	35.8	35.8	20.838	0	22.996	116490000	9	0.0142221	0.0333333	P17900
P18065	Insulin-like growth factor-binding protein 2	IGFBP2	21.0364	21.4635	21.6603	21.8155	24.8396	22.1701	24.9616	25.2065	24.4451	23.3799	27.1455	+	12	12	12	59.7	59.7	59.7	34.814	0	323.31	5998800000	79	0.0116489	0.0325385	P18065
P18428	Lipopolysaccharide-binding protein	LBP	27.3314	26.8382	26.7096	27.5372	28.6063	27.5843	27.5037	28.7617	29.8795	27.9283	29.0844	+	11	11	11	29.3	29.3	29.3	53.383	0	258.46	8839100000	208	0.0112685	0.0339104	P18428
P19022	Cadherin-2	CDH2	21.6699	22.3378	22.2992	22.8626	23.7349	23.6104	24.0032	23.4885	24.0487	23.9981	23.96	+	11	11	11	17	17	17	99.808	0	149.58	732050000	20	0.00039639	0.0208571	P19022
P19320	Vascular cell adhesion protein 1	VCAM1	26.0316	26.6178	27.0426	27.0603	27.713	27.1823	27.5278	27.7948	27.7827	28.1673	28.0157	+	29	29	28	46	46	45.1	81.275	0	323.31	8186300000	330	0.00275555	0.0227619	P19320
P20774	Mimecan	OGN	22.0423	23.7862	NaN	22.1727	23.5194	22.9156	22.6966	25.556	26.1491	23.9964	26.8465	+	8	8	8	35.9	35.9	35.9	33.922	0	64.431	780650000	21	0.00934747	0.0280833	P20774
P23142	Fibulin-1	FBLN1	27.3796	27.64	27.6326	27.4622	26.5596	26.5302	26.6103	26.9861	27.2584	26.861	27.0068	+	23	23	23	49.5	49.5	49.5	77.213	0	323.31	10876000000	172	3.74428e-05	0.0252	P23142;CON__ENSEMBL:ENSBTAP00000016046
P23470	Receptor-type tyrosine-protein phosphatase gamma	PTPRG	24.6487	24.7891	24.9838	24.6136	24.9849	25.2537	25.5536	25.4717	26.0213	25.4077	25.7223	+	9	9	9	10.9	10.9	10.9	162	0	244.02	1737300000	45	0.0027521	0.02792	P23470
P24592	Insulin-like growth factor-binding protein 6	IGFBP6	NaN	23.4909	NaN	23.8156	25.7436	25.3639	27.1772	26.1392	27.3444	25.9203	26.1891	+	9	9	9	58.3	58.3	58.3	25.322	0	323.31	2557100000	63	0.00805641	0.0233778	P24592
P25311	Zinc-alpha-2-glycoprotein	AZGP1	33.3464	33.5729	33.505	33.6992	34.5738	34.6912	34.9871	34.6338	33.9967	34.7472	33.9909	+	28	28	28	65.8	65.8	65.8	34.258	0	323.31	694270000000	4824	0.00129826	0.0197419	P25311
P25786	Proteasome subunit alpha type-1	PSMA1	23.0935	22.3274	22.3809	22.3424	NaN	NaN	NaN	22.5689	21.9867	21.7668	21.2942	+	6	6	6	29.3	29.3	29.3	29.555	0	16.435	197380000	13	0.00699999	0.0237209	P25786
P27169	Serum paraoxonase/arylesterase 1	PON1	32.5393	32.1304	32.7214	32.7499	31.7787	31.7913	31.1949	32.0118	31.7688	31.8071	31.4377	+	16	16	16	63.7	63.7	63.7	39.731	0	323.31	125780000000	1406	0.00421029	0.0316296	P27169
P27797	Calreticulin	CALR	23.3882	23.2924	20.9043	23.304	25.2536	24.3762	26.4796	25.563	27.2452	25.7762	26.449	+	13	13	13	59.7	59.7	59.7	48.141	0	323.31	2548600000	129	0.00324689	0.0191429	P27797
P30101	Protein disulfide-isomerase A3	PDIA3	22.4276	NaN	21.0471	22.0493	NaN	NaN	NaN	21.5997	23.6191	22.0103	22.6397	+	10	10	10	24.8	24.8	24.8	56.782	0	192.22	419210000	11	0.00462607	0.0202353	P30101
P31025;Q5VSP4	Lipocalin-1;Putative lipocalin 1-like protein 1	LCN1;LCN1P1	NaN	NaN	NaN	NaN	NaN	20.9217	20.5257	20.3866	21.3851	NaN	20.6976	+	2	2	2	12.5	12.5	12.5	19.25	0.0025641	7.7574	209840000	3	0.0119149	0.032339	P31025;Q5VSP4
P32119	Peroxiredoxin-2	PRDX2	25.4656	26.3286	26.6679	25.8606	21.2673	23.0554	21.0985	22.6581	25.9134	22.3181	22.6583	+	8	8	7	49.5	49.5	43.9	21.892	0	29.679	1215500000	72	0.00469511	0.0202222	P32119
P34096	Ribonuclease 4	RNASE4	22.7708	23.0484	22.4445	23.1202	24.796	24.37	25.2085	23.9475	25.3082	24.6674	24.9166	+	5	5	5	34	34	34	16.84	0	190.38	1319000000	37	0.000502567	0.0224615	P34096
P36222	Chitinase-3-like protein 1	CHI3L1	NaN	NaN	NaN	NaN	23.1392	23.166	24.3635	22.6423	25.8906	23.4711	25.2633	+	11	11	11	39.4	39.4	39.4	42.625	0	315.37	559080000	21	0.000493823	0.0373333	P36222
P36955	Pigment epithelium-derived factor	SERPINF1	31.5343	31.8329	32.2249	32.2868	32.9187	33.056	33.6241	32.7266	33.4285	32.8869	32.7828	+	23	23	23	66	66	66	46.312	0	323.31	236080000000	1768	0.00307654	0.0233636	P36955;CON__Q95121
P39060	Collagen alpha-1(XVIII) chain;Endostatin	COL18A1	22.3342	24.1565	24.6809	24.6226	27.4159	26.2484	27.2048	27.0972	27.7982	26.5301	28.1694	+	16	16	16	13.3	13.3	13.3	178.19	0	265.88	5454500000	151	0.0010494	0.0195	P39060
P41222	Prostaglandin-H2 D-isomerase	PTGDS	25.3094	26.0781	26.5077	26.0892	28.0962	27.6967	29.1937	28.7554	30.7349	28.2272	29.2814	+	5	5	5	43.7	43.7	43.7	21.029	0	323.31	10257000000	214	0.00149396	0.016381	P41222
P51884	Lumican	LUM	30.2563	30.5582	31.2577	30.9532	31.3653	31.1119	30.8945	32.3728	32.2852	31.3193	32.1442	+	19	19	12	51.8	51.8	31.4	38.429	0	323.31	75719000000	1041	0.00707991	0.0324138	P51884
P61626	Lysozyme C	LYZ	24.4911	24.7028	25.3565	25.9135	27.1045	26.8293	27.7622	27.2567	27.4061	27.0878	27.4027	+	5	5	5	45.9	45.9	45.9	16.537	0	323.31	7965300000	98	0.000301064	0.029	P61626
P61769	Beta-2-microglobulin;Beta-2-microglobulin form pI 5.3	B2M	22.6898	22.3334	22.9882	23.6887	25.7224	25.2649	26.9993	26.8316	27.2482	25.7947	27.0322	+	5	5	5	52.1	52.1	52.1	13.714	0	61.02	1195600000	62	0.000135078	0.0613333	P61769
P62258	14-3-3 protein epsilon	YWHAE	NaN	22.136	NaN	NaN	NaN	NaN	NaN	21.8828	24.815	21.6932	NaN	+	4	3	3	19.2	16.1	16.1	29.174	0	15.118	90371000	7	0.027084	0.0478025	P62258
P68871	Hemoglobin subunit beta;LVV-hemorphin-7;Spinorphin	HBB	29.6779	31.1332	30.9527	31.2837	27.1738	28.926	28.1414	27.9374	30.6459	27.7142	27.6687	+	15	15	8	95.2	95.2	68.7	15.998	0	323.31	80899000000	806	0.0201826	0.0431053	P68871
P69905	Hemoglobin subunit alpha	HBA1	30.0041	31.8316	31.5407	31.9772	27.5835	29.3164	28.4484	28.1901	30.8335	28.0196	27.6953	+	11	11	7	91.5	91.5	67.6	15.257	0	323.31	88478000000	719	0.0142916	0.0332121	P69905;P02008
P80188	Neutrophil gelatinase-associated lipocalin	LCN2	NaN	NaN	21.8522	23.7372	24.9558	25.15	25.7933	25.9786	28.6367	25.4055	25.3985	+	7	7	7	51	51	51	22.588	0	265.1	1912500000	82	0.00592042	0.0214737	P80188
Q06141	Regenerating islet-derived protein 3-alpha;Regenerating islet-derived protein 3-alpha 16.5 kDa form;Regenerating islet-derived protein 3-alpha 15 kDa form	REG3A	NaN	NaN	NaN	NaN	24.0532	22.0768	23.7903	21.4316	22.5413	23.2223	NaN	+	3	3	3	30.3	30.3	30.3	19.395	0	11.041	363680000	11	0.0013537	0.0183529	Q06141
Q12805	EGF-containing fibulin-like extracellular matrix protein 1	EFEMP1	25.8391	26.0546	26.2993	26.1639	27.0526	27.0704	27.4881	27.4806	27.5646	27.746	27.2488	+	18	18	18	50.1	50.1	50.1	54.64	0	323.31	10030000000	248	3.38185e-05	0.0368	Q12805
Q12841	Follistatin-related protein 1	FSTL1	NaN	NaN	20.6348	NaN	NaN	NaN	21.3343	21.5824	22.9586	21.369	23.3354	+	5	5	5	21.1	21.1	21.1	34.985	0	235.76	238810000	13	0.0131363	0.0325625	Q12841
Q12907	Vesicular integral-membrane protein VIP36	LMAN2	NaN	NaN	NaN	NaN	23.1745	NaN	23.8871	23.9131	25.3322	24.0151	25.1403	+	8	8	8	33.7	33.7	33.7	40.228	0	158.51	725460000	23	0.0120844	0.0304314	Q12907
Q13093	Platelet-activating factor acetylhydrolase	PLA2G7	24.1181	24.3391	24.4255	24.5957	24.2733	24.484	23.8844	23.5231	23.7504	23.5353	23.645	+	12	12	12	42.2	42.2	42.2	50.077	0	110.24	1611900000	54	0.00203691	0.0284082	Q13093
Q13103	Secreted phosphoprotein 24	SPP2	23.3013	22.7873	23.0425	22.8556	24.3782	24.8627	25.6786	23.9324	23.993	25.2942	24.4366	+	4	4	4	22.3	22.3	22.3	24.337	0	82.174	785800000	42	0.00264467	0.02	Q13103
Q13201	Multimerin-1;Platelet glycoprotein Ia*;155 kDa platelet multimerin	MMRN1	NaN	NaN	NaN	NaN	NaN	NaN	21.4018	21.3498	21.9894	22.2051	22.4662	+	4	4	4	4.6	4.6	4.6	138.11	0	132.75	215640000	14	0.00244822	0.0161538	Q13201
Q13508	Ecto-ADP-ribosyltransferase 3	ART3	NaN	21.816	NaN	NaN	23.6894	23.3337	24.5241	24.2763	24.3229	22.3761	23.0968	+	5	5	5	16.7	16.7	16.7	43.923	0	165.28	622580000	29	0.00487015	0.0198857	Q13508
Q14118	Dystroglycan;Alpha-dystroglycan;Beta-dystroglycan	DAG1	NaN	NaN	22.4861	21.8752	25.4609	25.76	26.5025	26.3827	27.1958	24.9832	26.5754	+	8	8	8	15.2	15.2	15.2	97.44	0	84.069	1876800000	62	0.00162716	0.0168421	Q14118
Q14515	SPARC-like protein 1	SPARCL1	23.6287	25.162	25.0738	24.7247	25.8294	25.8305	26.607	26.6913	27.0965	25.8831	26.5294	+	26	26	26	53.5	53.5	53.5	75.207	0	323.31	3047400000	189	0.00422277	0.0233	Q14515
Q15485	Ficolin-2	FCN2	22.9952	23.58	23.1446	23.1549	25.2769	24.2238	25.3978	25.2286	25.9786	23.3749	25.8756	+	5	5	5	24	24	24	34.001	0	323.31	1118900000	35	0.0221331	0.0473953	Q15485
Q15828	Cystatin-M	CST6	NaN	20.0696	20.499	20.565	21.0403	21.3254	23.0012	24.1035	23.7279	21.0032	22.7939	+	5	5	5	50.3	50.3	50.3	16.511	0	64.387	255390000	30	0.0172493	0.0394203	Q15828
Q6EMK4	Vasorin	VASN	26.1566	26.9971	27.202	26.9979	27.4428	27.9239	27.761	28.1609	28.033	27.8774	28.1727	+	8	8	8	17.5	17.5	17.5	71.712	0	266.27	6267300000	234	0.0018764	0.0205405	Q6EMK4
Q6UX71	Plexin domain-containing protein 2	PLXDC2	23.1137	23.8889	23.7509	23.8086	24.0617	24.5665	24.2917	24.0285	24.7294	24.7032	24.7118	+	7	7	7	15.3	15.3	15.3	59.582	0	272.05	1039200000	34	0.0121915	0.0481364	Q6UX71
Q86UD1	Out at first protein homolog	OAF	24.0811	23.7373	21.9075	23.8056	25.2994	24.46	25.624	24.3523	25.1812	25.275	25.2476	+	8	8	8	42.5	42.5	42.5	30.688	0	323.31	1064700000	56	0.0192643	0.0466835	Q86UD1
Q8NBS9	Thioredoxin domain-containing protein 5	TXNDC5	NaN	NaN	NaN	NaN	NaN	NaN	NaN	22.3442	23.5458	NaN	21.9952	+	1	1	1	4.6	4.6	4.6	47.628	0	16.344	69796000	4	0.0200846	0.0396056	Q8NBS9
Q8WVN6	Secreted and transmembrane protein 1	SECTM1	NaN	NaN	NaN	NaN	22.2754	22.7907	24.2272	23.2932	24.4651	23.2253	24.1529	+	1	1	1	7.7	7.7	7.7	27.039	0	85.073	294870000	9	3.00636e-05	0.068	Q8WVN6
Q92954	Proteoglycan 4;Proteoglycan 4 C-terminal part	PRG4	26.8917	27.1812	26.9367	27.0644	27.7365	28.3007	27.8751	27.3304	28.1562	27.4414	28.1079	+	17	17	17	15.1	15.1	15.1	151.06	0	323.31	6857700000	179	0.00814407	0.0401111	Q92954
Q93070	Ecto-ADP-ribosyltransferase 4	ART4	22.1957	22.1675	NaN	22.7645	24.3546	23.7803	24.1043	25.0984	24.1396	23.9539	24.3761	+	3	3	3	12.4	12.4	12.4	35.877	0.0025349	7.4649	636200000	6	0.020176	0.0414933	Q93070
Q9NPY3	Complement component C1q receptor	CD93	NaN	22.6866	21.887	23.3385	24.4406	23.7283	24.4102	24.986	25.3054	23.8976	24.6455	+	9	9	9	18.6	18.6	18.6	68.559	0	321.41	1095500000	38	0.0165431	0.0377647	Q9NPY3;Q9UHG2
Q9Y279	V-set and immunoglobulin domain-containing protein 4	VSIG4	NaN	NaN	NaN	NaN	22.2579	22.6427	24.3768	24.0283	25.3321	22.1151	23.6966	+	8	8	8	31.6	31.6	31.6	43.987	0	196.18	961240000	23	0.00046733	0.032	Q9Y279
Q9Y4L1	Hypoxia up-regulated protein 1	HYOU1	NaN	NaN	NaN	22.6084	23.4596	23.4984	24.5933	24.4735	24.9142	24.3139	25.6047	+	8	8	8	11.6	11.6	11.6	111.33	0	323.31	605340000	26	0.0156757	0.0328387	Q9Y4L1;Q9BXT5

## Sheet: ANOVA EV proteins
T: Majority protein IDs	T: Protein names	T: Gene names	H1	H2	H3	H4	C1	C2	C3	rF1	rF2	rF3	rF4	C: ANOVA Significant	C: GOBP name	C: GOMF name	C: GOCC name	C: KEGG name	C: Keywords	N: Peptides	N: Razor + unique peptides	N: Unique peptides	N: Sequence coverage [%]	N: Unique + razor sequence coverage [%]	N: Unique sequence coverage [%]	N: Mol. weight [kDa]	N: Q-value	N: Score	N: Intensity	N: MS/MS count	N: ANOVA p value	N: ANOVA q-value	T: Protein IDs
A0A0B4J1Y8		IGLV9-49	22.3976	25.4974	24.127	26.2232	NaN	NaN	NaN	NaN	NaN	21.7756	NaN	+					Completeproteome;Proteomicsidentification;Referenceproteome	3	3	3	19.5	19.5	19.5	13.024	0	8.0674	139970000	11	0.00725114	0.00556037	A0A0B4J1Y8
P0DP09;A0A0B4J2D9		IGKV1D-13	NaN	NaN	NaN	NaN	25.3689	25.5822	NaN	25.7595	25.3972	NaN	23.9457	+					Completeproteome;Proteomicsidentification;Referenceproteome	2	2	2	29.1	29.1	29.1	12.569	0	33.164	92286000	15	0.0176251	0.00951812	P0DP09;A0A0B4J2D9
A0A0C4DH31		IGHV1-18	NaN	NaN	NaN	NaN	25.3816	NaN	NaN	26.1881	25.3639	24.677	24.7789	+					Completeproteome;Proteomicsidentification;Referenceproteome	3	3	2	36.8	36.8	27.4	12.82	0	46.622	98441000	15	0.0135143	0.00826603	A0A0C4DH31
B0I1T2	Unconventional myosin-Ig;Minor histocompatibility antigen HA-2	MYO1G	26.5234	25.9502	27.0449	26.6569	27.9974	26.8258	27.3329	28.4738	28.8347	28.4155	27.6137	+	adaptive immune response;adaptive immune response based on somatic recombination of immune receptors built from immunoglobulin superfamily domains;biological adhesion;cell adhesion;cell gliding;cell migration;cell motility;cell-substrate adhesion;cellular component movement;cellular process;establishment of localization;establishment of localization in cell;exocytosis;immune effector process;immu…	adenyl nucleotide binding;adenyl ribonucleotide binding;ATP binding;binding;catalytic activity;hydrolase activity;hydrolase activity, acting on acid anhydrides;hydrolase activity, acting on acid anhydrides, in phosphorus-containing anhydrides;lipid binding;motor activity;nucleoside-triphosphatase activity;nucleotide binding;phosphatidylinositol binding;phosphatidylinositol-3,4,5-trisphosphate bin…	cell part;cell projection;cytoskeletal part;extracellular membrane-bounded organelle;extracellular organelle;extracellular region part;extracellular vesicular exosome;filopodium;intracellular organelle part;intracellular part;lamellipodium;leading edge membrane;macromolecular complex;membrane;membrane part;membrane-bounded organelle;membrane-bounded vesicle;microvillus;myosin complex;organelle;or…		Actin-binding;Adaptiveimmunity;Alternativesplicing;ATP-binding;Calmodulin-binding;Cellmembrane;Cellprojection;Completeproteome;Directproteinsequencing;Immunity;Lipid-binding;Membrane;Motorprotein;Myosin;Nucleotide-binding;Polymorphism;Referenceproteome	20	20	20	30.8	30.8	30.8	116.44	0	131.43	1275300000	296	0.00370806	0.0050785	B0I1T2
O00139	Kinesin-like protein KIF2A	KIF2A	26.7379	26.3203	25.0561	26.6154	23.355	23.6854	23.8141	24.0857	20.9352	21.9134	23.7068	+	anatomical structure development;antigen processing and presentation;antigen processing and presentation of exogenous antigen;antigen processing and presentation of exogenous peptide antigen;antigen processing and presentation of exogenous peptide antigen via MHC class II;antigen processing and presentation of peptide antigen;antigen processing and presentation of peptide antigen via MHC class II…	adenyl nucleotide binding;adenyl ribonucleotide binding;ATP binding;ATPase activity;binding;catalytic activity;hydrolase activity;hydrolase activity, acting on acid anhydrides;hydrolase activity, acting on acid anhydrides, in phosphorus-containing anhydrides;microtubule motor activity;motor activity;nucleoside-triphosphatase activity;nucleotide binding;purine nucleotide binding;purine ribonucleos…	cell part;centrosome;cytoplasmic part;cytoskeletal part;cytosol;intracellular non-membrane-bounded organelle;intracellular organelle;intracellular organelle part;intracellular part;kinesin complex;macromolecular complex;membrane;microtubule;microtubule associated complex;microtubule organizing center;non-membrane-bounded organelle;organelle;organelle part;protein complex;spindle pole		3D-structure;Acetylation;Alternativesplicing;ATP-binding;Cellcycle;Celldivision;Coiledcoil;Completeproteome;Cytoplasm;Cytoskeleton;Developmentalprotein;Differentiation;Diseasemutation;Microtubule;Mitosis;Motorprotein;Neurogenesis;Nucleotide-binding;Phosphoprotein;Referenceproteome	7	7	7	10.1	10.1	10.1	79.954	0	26.975	320070000	51	0.00366537	0.00359184	O00139
O00151	PDZ and LIM domain protein 1	PDLIM1	28.6048	29.6003	27.6856	30.8602	22.7356	NaN	NaN	23.1759	NaN	NaN	24.0976	+	biological regulation;regulation of biological process;regulation of biosynthetic process;regulation of cellular biosynthetic process;regulation of cellular macromolecule biosynthetic process;regulation of cellular metabolic process;regulation of cellular process;regulation of gene expression;regulation of macromolecule biosynthetic process;regulation of macromolecule metabolic process;regulation…	binding;cation binding;ion binding;metal ion binding;protein binding transcription factor activity;transcription coactivator activity;transcription cofactor activity;transcription factor binding transcription factor activity;transition metal ion binding;zinc ion binding	adherens junction;anchoring junction;cell junction;cell part;cell-substrate adherens junction;cell-substrate junction;cytoplasm;cytoskeleton;focal adhesion;intracellular non-membrane-bounded organelle;intracellular organelle;intracellular organelle part;intracellular part;macromolecular complex;non-membrane-bounded organelle;nuclear part;nucleoplasm part;organelle;organelle part;protein complex;t…		3D-structure;Acetylation;Completeproteome;Cytoplasm;Cytoskeleton;Directproteinsequencing;LIMdomain;Metal-binding;Phosphoprotein;Polymorphism;Referenceproteome;Zinc	16	16	16	61.1	61.1	61.1	36.071	0	323.31	2717000000	145	0.000115636	0.000242424	O00151
O00194	Ras-related protein Rab-27B	RAB27B	29.7936	29.2843	28.5804	29.4028	26.968	27.0304	27.8326	27.3039	26.6716	26.4612	26.6645	+	biological regulation;cellular process;cellular response to stimulus;establishment of localization;establishment of localization in cell;establishment of melanosome localization;establishment of organelle localization;establishment of pigment granule localization;establishment of protein localization;establishment of vesicle localization;intracellular protein transport;intracellular signal transd…	binding;catalytic activity;cytoskeletal protein binding;GDP binding;GTP binding;GTPase activity;guanyl nucleotide binding;guanyl ribonucleotide binding;hydrolase activity;hydrolase activity, acting on acid anhydrides;hydrolase activity, acting on acid anhydrides, in phosphorus-containing anhydrides;myosin binding;myosin V binding;nucleoside-triphosphatase activity;nucleotide binding;protein bindi…	apical plasma membrane;cell part;clathrin-coated vesicle;coated vesicle;cytoplasmic membrane-bounded vesicle;cytoplasmic part;cytoplasmic vesicle;cytoplasmic vesicle membrane;cytoplasmic vesicle part;endosomal part;endosome membrane;extracellular membrane-bounded organelle;extracellular organelle;extracellular region part;extracellular vesicular exosome;Golgi apparatus part;Golgi stack;Golgi-asso…	Pancreatic secretion	3D-structure;Acetylation;Completeproteome;Directproteinsequencing;Disulfidebond;GTP-binding;Lipoprotein;Membrane;Methylation;Nucleotide-binding;Polymorphism;Prenylation;Referenceproteome	10	10	10	54.6	54.6	54.6	24.608	0	114.02	2860400000	161	0.000132033	0.00115254	O00194;P51159
O00429	Dynamin-1-like protein	DNM1L	27.6312	27.6172	25.4955	27.7185	24.4271	23.9679	23.9944	23.5205	23.2559	23.1656	24.1624	+	anatomical structure morphogenesis;apoptosis;apoptotic mitochondrial changes;biological regulation;cell death;cell part morphogenesis;cellular component assembly;cellular component assembly at cellular level;cellular component disassembly;cellular component disassembly at cellular level;cellular component disassembly involved in apoptosis;cellular component morphogenesis;cellular component organi…	binding;catalytic activity;enzyme binding;GTP binding;GTPase activity;guanyl nucleotide binding;guanyl ribonucleotide binding;hydrolase activity;hydrolase activity, acting on acid anhydrides;hydrolase activity, acting on acid anhydrides, in phosphorus-containing anhydrides;identical protein binding;lipid binding;nucleoside-triphosphatase activity;nucleotide binding;protein binding;protein dimeriz…	cell junction;cell part;clathrin coated vesicle membrane;coated pit;coated vesicle membrane;cytoplasm;cytoplasmic part;cytoplasmic vesicle membrane;cytoplasmic vesicle part;cytoskeletal part;cytosol;Golgi apparatus;intracellular membrane-bounded organelle;intracellular organelle;intracellular organelle part;intracellular part;macromolecular complex;membrane;membrane part;membrane-bounded organell…	Bacterial invasion of epithelial cells;Endocrine and other factor-regulated calcium reabsorption;Endocytosis;Fc gamma R-mediated phagocytosis	3D-structure;Acetylation;Alternativesplicing;Celljunction;Coatedpit;Completeproteome;Cytoplasm;Cytoplasmicvesicle;Diseasemutation;Endocytosis;Glycoprotein;Golgiapparatus;GTP-binding;Hydrolase;Isopeptidebond;Lipid-binding;Membrane;Mitochondrion;Mitochondrionoutermembrane;Necrosis;Nucleotide-binding;Peroxisome;Phosphoprotein;Polymorphism;Referenceproteome;S-nitrosylation;Synapse;Ublconjugation	16	16	16	33.8	33.8	33.8	81.876	0	275.95	636210000	124	0.000270515	0.000985507	O00429
O00560	Syntenin-1	SDCBP	23.8644	22.3147	24.8399	23.3508	25.4008	25.514	26.3694	25.477	25.7922	25.5098	25.1919	+	actin cytoskeleton organization;actin filament-based process;axon guidance;biological regulation;cell communication;cell projection assembly;cell projection organization;cell surface receptor linked signaling pathway;cell-cell signaling;cellular component assembly;cellular component assembly at cellular level;cellular component organization;cellular component organization at cellular level;cellul…	binding;binding, bridging;cytokine receptor binding;cytoskeletal adaptor activity;cytoskeletal protein binding;frizzled binding;G-protein-coupled receptor binding;growth factor receptor binding;identical protein binding;interleukin-5 receptor binding;protein binding;protein binding, bridging;protein dimerization activity;protein heterodimerization activity;protein N-terminus binding;receptor bind…	adherens junction;anchoring junction;blood microparticle;cell junction;cell part;cell-substrate adherens junction;cell-substrate junction;cytoplasm;cytoplasmic membrane-bounded vesicle;cytoplasmic part;cytoplasmic vesicle;cytoskeleton;cytosol;endoplasmic reticulum membrane;endoplasmic reticulum part;extracellular membrane-bounded organelle;extracellular organelle;extracellular region part;extrace…		3D-structure;Acetylation;Alternativesplicing;Celljunction;Cellmembrane;Completeproteome;Cytoplasm;Cytoskeleton;Directproteinsequencing;Endoplasmicreticulum;Membrane;Nucleus;Phosphoprotein;Polymorphism;Referenceproteome;Repeat	4	4	4	28.9	28.9	28.9	32.444	0	45.935	223850000	80	0.00611885	0.00606647	O00560
O00602	Ficolin-1	FCN1	NaN	NaN	NaN	22.8588	26.318	25.7281	26.7269	27.0461	27.1901	26.83	26.0964	+	activation of immune response;activation of innate immune response;biological regulation;cell recognition;cell surface pattern recognition receptor signaling pathway;cell surface receptor linked signaling pathway;cellular localization;cellular macromolecule localization;cellular process;cellular protein localization;cellular response to stimulus;complement activation;complement activation, lectin…	binding;carbohydrate binding;cation binding;G-protein-coupled receptor binding;ion binding;metal ion binding;molecular transducer activity;monosaccharide binding;pattern recognition receptor activity;protein binding;receptor activity;receptor binding;sialic acid binding;signal transducer activity;signaling receptor activity;sugar binding	cell part;collagen;extracellular matrix part;extracellular region;extracellular region part;extrinsic to external side of plasma membrane;extrinsic to membrane;extrinsic to plasma membrane;membrane part;plasma membrane part		3D-structure;Calcium;Cellmembrane;Collagen;Completeproteome;Directproteinsequencing;Disulfidebond;Glycoprotein;Immunity;Innateimmunity;Lectin;Membrane;Metal-binding;Polymorphism;Referenceproteome;Repeat;Secreted;Signal	5	5	5	28.2	28.2	28.2	35.078	0	117.92	338110000	44	3.09794e-05	0.000615385	O00602
O00743	Serine/threonine-protein phosphatase 6 catalytic subunit;Serine/threonine-protein phosphatase 6 catalytic subunit, N-terminally processed	PPP6C	23.2536	22.5593	21.8516	22.8635	NaN	NaN	NaN	NaN	NaN	NaN	NaN	+	cell cycle process;cellular macromolecule metabolic process;cellular metabolic process;cellular process;cellular protein metabolic process;dephosphorylation;G1/S transition of mitotic cell cycle;macromolecule metabolic process;macromolecule modification;metabolic process;phosphate-containing compound metabolic process;phosphorus metabolic process;primary metabolic process;protein dephosphorylatio…	binding;catalytic activity;cation binding;hydrolase activity;hydrolase activity, acting on ester bonds;ion binding;metal ion binding;phosphatase activity;phosphoprotein phosphatase activity;phosphoric ester hydrolase activity;protein serine/threonine phosphatase activity	cell part;cytoplasmic part;cytosol;intracellular part		Acetylation;Alternativesplicing;Cellcycle;Completeproteome;Cytoplasm;Directproteinsequencing;Hydrolase;Manganese;Metal-binding;Proteinphosphatase;Referenceproteome	2	2	2	8.9	8.9	8.9	35.144	0.0062026	3.9131	24230000	6	0.00640032	0.00655647	O00743
O14773	Tripeptidyl-peptidase 1	TPP1	24.6494	24.862	23.4408	23.9608	NaN	NaN	NaN	NaN	NaN	NaN	22.7654	+	anatomical structure development;anatomical structure homeostasis;biological regulation;bone resorption;catabolic process;cell differentiation;cellular catabolic process;cellular component organization;cellular component organization at cellular level;cellular component organization or biogenesis;cellular component organization or biogenesis at cellular level;cellular developmental process;cellul…	binding;catalytic activity;cation binding;endopeptidase activity;exopeptidase activity;hydrolase activity;ion binding;metal ion binding;peptidase activity;peptidase activity, acting on L-amino acid peptides;peptide binding;serine hydrolase activity;serine-type endopeptidase activity;serine-type peptidase activity;tripeptidyl-peptidase activity	cell part;cytoplasmic membrane-bounded vesicle;cytoplasmic part;cytoplasmic vesicle;extracellular membrane-bounded organelle;extracellular organelle;extracellular region part;extracellular vesicular exosome;intracellular membrane-bounded organelle;intracellular organelle;intracellular organelle lumen;intracellular organelle part;intracellular part;lysosomal lumen;lysosome;lytic vacuole;melanosome…	Lysosome	3D-structure;Alternativesplicing;Autocatalyticcleavage;Calcium;Completeproteome;Directproteinsequencing;Diseasemutation;Disulfidebond;Epilepsy;Glycoprotein;Hydrolase;Lysosome;Metal-binding;Neurodegeneration;Neuronalceroidlipofuscinosis;Polymorphism;Protease;Referenceproteome;Serineprotease;Signal;Spinocerebellarataxia;Zymogen	3	3	3	10.5	10.5	10.5	61.247	0	35.156	73303000	16	0.00127512	0.00207595	O14773
O14980	Exportin-1	XPO1	23.8804	23.8309	NaN	23.7061	NaN	NaN	NaN	NaN	NaN	NaN	NaN	+	biological regulation;cell cycle;cell surface receptor linked signaling pathway;cellular localization;cellular macromolecule localization;cellular process;cellular protein localization;cellular response to stimulus;enzyme linked receptor protein signaling pathway;establishment of localization;establishment of localization in cell;establishment of organelle localization;establishment of protein lo…	binding;nucleic acid binding;nucleocytoplasmic transporter activity;protein transporter activity;RNA binding;substrate-specific transporter activity;transporter activity	annulate lamellae;Cajal body;cell part;chromosomal part;cytoplasm;cytoplasmic part;cytosol;envelope;intracellular membrane-bounded organelle;intracellular non-membrane-bounded organelle;intracellular organelle;intracellular organelle part;intracellular part;kinetochore;macromolecular complex;membrane;membrane part;membrane-bounded organelle;non-membrane-bounded organelle;nuclear body;nuclear enve…	Ribosome biogenesis in eukaryotes;RNA transport	3D-structure;Acetylation;Completeproteome;Cytoplasm;Directproteinsequencing;Host-virusinteraction;mRNAtransport;Nucleus;Phosphoprotein;Proteintransport;Referenceproteome;Repeat;RNA-binding;Transport	5	5	5	7.4	7.4	7.4	123.38	0	15.333	40403000	11	0.00130251	0.00214634	O14980
O15078	Centrosomal protein of 290 kDa	CEP290	29.9863	30.3787	29.6627	30.3413	27.815	27.2051	28.5532	27.5848	26.525	27.3439	25.8949	+	anatomical structure development;anatomical structure formation involved in morphogenesis;anatomical structure morphogenesis;biological regulation;cell cycle;cell cycle process;cell development;cell part morphogenesis;cell projection assembly;cell projection morphogenesis;cell projection organization;cellular component assembly;cellular component assembly at cellular level;cellular component asse…		cell part;cell projection;cell projection part;centriolar satellite;centrosome;ciliary transition zone;cilium;cilium part;cytoplasm;cytoplasmic part;cytoskeletal part;cytosol;intracellular membrane-bounded organelle;intracellular non-membrane-bounded organelle;intracellular organelle;intracellular organelle part;intracellular part;macromolecular complex;membrane;membrane-bounded organelle;microtu…		Activator;Alternativesplicing;Bardet-Biedlsyndrome;Cellprojection;Ciliopathy;Cilium;Ciliumbiogenesis/degradation;Coiledcoil;Completeproteome;Cytoplasm;Cytoskeleton;Diseasemutation;Joubertsyndrome;Lebercongenitalamaurosis;Meckelsyndrome;Mentalretardation;Nephronophthisis;Nucleus;Obesity;Polymorphism;Proteintransport;Referenceproteome;Senior-Lokensyndrome;Transport;Ublconjugation	1	1	1	0.4	0.4	0.4	290.38	0.00077519	5.6814	4557300000	84	0.00022056	0.0010625	O15078
O15117	FYN-binding protein	FYB	27.831	27.4656	26.6656	27.8593	23.9276	24.1421	23.0913	25.5701	25.9793	NaN	24.1037	+	activation of immune response;antigen receptor-mediated signaling pathway;biological regulation;cell surface receptor linked signaling pathway;cellular macromolecule metabolic process;cellular metabolic process;cellular process;cellular protein metabolic process;cellular response to stimulus;establishment of localization;establishment of localization in cell;establishment of protein localization;…	binding;protein binding;receptor binding	actin cytoskeleton;cell part;cytoplasmic part;cytoskeleton;cytosol;intracellular membrane-bounded organelle;intracellular non-membrane-bounded organelle;intracellular organelle;intracellular part;membrane-bounded organelle;non-membrane-bounded organelle;nucleus;organelle		3D-structure;Acetylation;Alternativesplicing;Coiledcoil;Completeproteome;Cytoplasm;Directproteinsequencing;Nucleus;Phosphoprotein;Polymorphism;Referenceproteome;SH3domain	11	11	11	21.5	21.5	21.5	85.386	0	100.22	713040000	71	0.015827	0.0091291	O15117
O15127	Secretory carrier-associated membrane protein 2	SCAMP2	25.0152	24.8839	24.1893	25.0221	22.7486	NaN	23.0126	22.7957	23.4055	22.7855	23.7391	+	cellular process;establishment of localization;establishment of localization in cell;establishment of protein localization;Golgi vesicle transport;intracellular transport;post-Golgi vesicle-mediated transport;protein transport;transport;vesicle-mediated transport		cell part;cytoplasmic membrane-bounded vesicle;cytoplasmic part;cytoplasmic vesicle;endosomal part;endosome membrane;extracellular membrane-bounded organelle;extracellular organelle;extracellular region part;extracellular vesicular exosome;Golgi apparatus;Golgi apparatus part;Golgi membrane;integral to membrane;intracellular membrane-bounded organelle;intracellular organelle;intracellular organel…		Completeproteome;Endosome;Golgiapparatus;Membrane;Phosphoprotein;Proteintransport;Referenceproteome;Transmembrane;Transmembranehelix;Transport	2	2	2	9.7	9.7	9.7	36.648	0	75.989	123730000	17	0.00996861	0.00753535	O15127
O15143	Actin-related protein 2/3 complex subunit 1B	ARPC1B	28.9792	28.8537	27.916	28.8205	27.0045	26.7577	27.1749	27.5948	27.7787	27.0169	26.7197	+	actin cytoskeleton organization;actin filament organization;actin filament-based process;actin nucleation;Arp2/3 complex-mediated actin nucleation;biological regulation;cellular component movement;cellular component organization;cellular component organization at cellular level;cellular component organization or biogenesis;cellular component organization or biogenesis at cellular level;cellular p…	structural constituent of cytoskeleton;structural molecule activity	actin cytoskeleton;adherens junction;anchoring junction;Arp2/3 protein complex;cell junction;cell part;cell-substrate adherens junction;cell-substrate junction;cytoplasm;cytoskeletal part;cytoskeleton;extracellular membrane-bounded organelle;extracellular organelle;extracellular region part;extracellular vesicular exosome;focal adhesion;intracellular non-membrane-bounded organelle;intracellular o…	Bacterial invasion of epithelial cells;Fc gamma R-mediated phagocytosis;Pathogenic Escherichia coli infection;Regulation of actin cytoskeleton;Shigellosis	Acetylation;Actin-binding;Completeproteome;Cytoplasm;Cytoskeleton;Directproteinsequencing;Polymorphism;Referenceproteome;Repeat;WDrepeat	9	9	8	29.8	29.8	23.7	40.949	0	310.09	1922600000	168	0.00189789	0.00343103	O15143
O15144	Actin-related protein 2/3 complex subunit 2	ARPC2	29.4782	29.2207	28.0126	29.3141	27.5857	27.6336	27.8364	27.9308	28.0689	27.3649	27.0026	+	actin cytoskeleton organization;actin filament organization;actin filament-based process;actin nucleation;Arp2/3 complex-mediated actin nucleation;axon guidance;biological regulation;cell surface receptor linked signaling pathway;cellular component movement;cellular component organization;cellular component organization at cellular level;cellular component organization or biogenesis;cellular comp…	structural constituent of cytoskeleton;structural molecule activity	actin cytoskeleton;adherens junction;anchoring junction;Arp2/3 protein complex;cell junction;cell leading edge;cell part;cell projection;cell-substrate adherens junction;cell-substrate junction;cytoplasm;cytoplasmic part;cytoskeletal part;cytoskeleton;cytosol;endosome;extracellular membrane-bounded organelle;extracellular organelle;extracellular region part;extracellular vesicular exosome;focal a…	Bacterial invasion of epithelial cells;Fc gamma R-mediated phagocytosis;Pathogenic Escherichia coli infection;Regulation of actin cytoskeleton;Shigellosis	Acetylation;Actin-binding;Celljunction;Cellprojection;Completeproteome;Cytoplasm;Cytoskeleton;Directproteinsequencing;Referenceproteome;Synapse;Synaptosome	15	15	15	62	62	62	34.333	0	323.31	2631500000	232	0.00877113	0.00850926	O15144
O15145	Actin-related protein 2/3 complex subunit 3	ARPC3	26.7176	26.7506	25.952	26.7184	25.5006	25.217	25.789	25.5142	25.6982	25.2677	24.8043	+	actin cytoskeleton organization;actin filament organization;actin filament-based process;actin nucleation;Arp2/3 complex-mediated actin nucleation;axon guidance;biological regulation;cell surface receptor linked signaling pathway;cellular component movement;cellular component organization;cellular component organization at cellular level;cellular component organization or biogenesis;cellular comp…	structural constituent of cytoskeleton;structural molecule activity	actin cytoskeleton;adherens junction;anchoring junction;Arp2/3 protein complex;cell junction;cell part;cell projection;cell-substrate adherens junction;cell-substrate junction;cytoplasmic part;cytoskeletal part;cytoskeleton;cytosol;extracellular membrane-bounded organelle;extracellular organelle;extracellular region part;extracellular vesicular exosome;focal adhesion;intracellular non-membrane-bo…	Bacterial invasion of epithelial cells;Fc gamma R-mediated phagocytosis;Pathogenic Escherichia coli infection;Regulation of actin cytoskeleton;Shigellosis	Acetylation;Actin-binding;Cellprojection;Completeproteome;Cytoplasm;Cytoskeleton;Directproteinsequencing;Phosphoprotein;Referenceproteome	5	5	5	28.7	28.7	28.7	20.546	0	33.627	456720000	84	0.00342666	0.00576147	O15145
O15162	Phospholipid scramblase 1	PLSCR1	23.6261	22.3126	NaN	23.2816	24.5409	23.4068	24.4467	24.9168	24.9193	24.1043	24.7104	+	acute inflammatory response;acute-phase response;apoptosis;biological regulation;biosynthetic process;cell activation;cell death;cellular biosynthetic process;cellular component organization;cellular component organization or biogenesis;cellular lipid metabolic process;cellular membrane organization;cellular metabolic process;cellular process;death;defense response;defense response to virus;glyce…	binding;calcium ion binding;cation binding;CD4 receptor binding;DNA binding;enzyme binding;epidermal growth factor receptor binding;growth factor receptor binding;ion binding;lipid transporter activity;metal ion binding;nucleic acid binding;nucleic acid binding transcription factor activity;phospholipid scramblase activity;phospholipid transporter activity;protein binding;protein domain specific …	cell part;cytoplasmic part;cytosol;extracellular matrix;extracellular membrane-bounded organelle;extracellular organelle;extracellular region part;extracellular vesicular exosome;Golgi apparatus;integral to membrane;integral to plasma membrane;intracellular membrane-bounded organelle;intracellular non-membrane-bounded organelle;intracellular organelle;intracellular organelle part;intracellular pa…		3D-structure;Alternativesplicing;Antiviraldefense;Calcium;Cellmembrane;Completeproteome;Directproteinsequencing;DNA-binding;Lipoprotein;Membrane;Nucleus;Palmitate;Phosphoprotein;Polymorphism;Referenceproteome;Repeat;SH3-binding;Transmembrane;Transmembranehelix	1	1	1	6.3	6.3	6.3	35.049	0	65.249	113340000	33	0.00979339	0.00816268	O15162
O15194	CTD small phosphatase-like protein	CTDSPL	22.8487	22.6842	NaN	22.237	NaN	NaN	NaN	NaN	NaN	NaN	NaN	+	biological regulation;negative regulation of biological process;negative regulation of cell cycle process;negative regulation of cellular metabolic process;negative regulation of cellular process;negative regulation of cellular protein metabolic process;negative regulation of G1/S transition of mitotic cell cycle;negative regulation of macromolecule metabolic process;negative regulation of metabo…	binding;catalytic activity;cation binding;hydrolase activity;hydrolase activity, acting on ester bonds;ion binding;metal ion binding;phosphatase activity;phosphoprotein phosphatase activity;phosphoric ester hydrolase activity	cell part;extracellular membrane-bounded organelle;extracellular organelle;extracellular region part;extracellular vesicular exosome;intracellular membrane-bounded organelle;intracellular organelle;intracellular part;membrane-bounded organelle;membrane-bounded vesicle;nucleus;organelle;vesicle		3D-structure;Alternativesplicing;Completeproteome;Hydrolase;Magnesium;Metal-binding;Nucleus;Polymorphism;Proteinphosphatase;Referenceproteome	1	1	1	4	4	4	31.128	0.0055672	3.982	17581000	8	0.00738546	0.00635227	O15194
O15258	Protein RER1	RER1	23.1663	22.8678	22.9134	23.2402	NaN	NaN	NaN	NaN	NaN	NaN	NaN	+	biological regulation;cellular component organization;cellular component organization or biogenesis;cellular localization;cellular macromolecule localization;cellular membrane organization;cellular process;cellular protein localization;establishment of localization;establishment of localization in cell;Golgi vesicle transport;intracellular transport;localization;macromolecule localization;membran…		cell part;cell surface;cytoplasmic part;endoplasmic reticulum-Golgi intermediate compartment;Golgi apparatus;Golgi apparatus part;integral to Golgi membrane;integral to membrane;integral to organelle membrane;intracellular membrane-bounded organelle;intracellular organelle;intracellular organelle part;intracellular part;intrinsic to Golgi membrane;intrinsic to membrane;intrinsic to organelle memb…		Acetylation;Completeproteome;Golgiapparatus;Membrane;Phosphoprotein;Referenceproteome;Transmembrane;Transmembranehelix	2	2	2	15.3	15.3	15.3	22.958	0.00080128	6.4505	26541000	12	0.000114379	0.000909091	O15258
O15551	Claudin-3	CLDN3	24.2446	24.9066	24.4006	24.3038	NaN	NaN	NaN	NaN	NaN	NaN	NaN	+	anatomical structure morphogenesis;biological adhesion;biological regulation;calcium-independent cell-cell adhesion;cell adhesion;cell morphogenesis;cell morphogenesis involved in differentiation;cell-cell adhesion;cellular component morphogenesis;cellular component organization;cellular component organization or biogenesis;cellular developmental process;cellular process;cellular response to stim…	molecular transducer activity;receptor activity;signal transducer activity;signaling receptor activity;structural molecule activity;transmembrane signaling receptor activity	cell junction;cell part;cell-cell junction;extracellular membrane-bounded organelle;extracellular organelle;extracellular region part;extracellular vesicular exosome;integral to membrane;integral to plasma membrane;intrinsic to membrane;intrinsic to plasma membrane;lateral plasma membrane;membrane part;membrane-bounded organelle;membrane-bounded vesicle;occluding junction;organelle;plasma membran…	Cell adhesion molecules (CAMs);Hepatitis C;Leukocyte transendothelial migration;Tight junction	Celljunction;Cellmembrane;Completeproteome;Membrane;Phosphoprotein;Referenceproteome;Tightjunction;Transmembrane;Transmembranehelix;Williams-Beurensyndrome	2	2	2	11.8	11.8	11.8	23.318	0.0091803	3.2578	75655000	3	1.70402e-05	0.000888889	O15551
O43150	Arf-GAP with SH3 domain, ANK repeat and PH domain-containing protein 2	ASAP2	25.0263	25.1084	23.9026	25.0607	NaN	23.2476	NaN	NaN	23.7591	NaN	NaN	+	biological regulation;positive regulation of catalytic activity;positive regulation of molecular function;regulation of biological process;regulation of catalytic activity;regulation of metabolic process;regulation of molecular function	binding;cation binding;enzyme activator activity;enzyme regulator activity;GTPase activator activity;GTPase regulator activity;ion binding;metal ion binding;nucleoside-triphosphatase regulator activity;transition metal ion binding;zinc ion binding	cell part;cytoplasmic part;Golgi apparatus part;Golgi cisterna membrane;Golgi membrane;intracellular organelle part;intracellular part;membrane;organelle membrane;organelle part;plasma membrane	Endocytosis;Fc gamma R-mediated phagocytosis	Alternativesplicing;ANKrepeat;Cellmembrane;Coiledcoil;Completeproteome;Cytoplasm;Golgiapparatus;GTPaseactivation;Membrane;Metal-binding;Phosphoprotein;Polymorphism;Referenceproteome;Repeat;SH3domain;Zinc	6	6	5	9.9	9.9	8.9	111.65	0	29.132	122250000	21	0.0133384	0.00849417	O43150
O43182	Rho GTPase-activating protein 6	ARHGAP6	26.1904	25.7555	23.8149	26.1328	NaN	NaN	NaN	NaN	NaN	NaN	NaN	+	actin cytoskeleton organization;actin filament organization;actin filament polymerization;actin filament-based process;actin polymerization or depolymerization;activation of phospholipase C activity;biological regulation;cell junction assembly;cell junction organization;cell-substrate junction assembly;cellular component assembly;cellular component assembly at cellular level;cellular component or…	binding;binding, bridging;enzyme activator activity;enzyme binding;enzyme regulator activity;GTPase activator activity;GTPase regulator activity;lipase activator activity;nucleoside-triphosphatase regulator activity;phospholipase activator activity;phospholipase binding;protein binding;protein binding, bridging;SH3/SH2 adaptor activity;signaling adaptor activity	actin cytoskeleton;actin filament;cell part;cytoplasm;cytoplasmic part;cytoskeletal part;cytoskeleton;cytosol;intracellular non-membrane-bounded organelle;intracellular organelle;intracellular organelle part;intracellular part;macromolecular complex;non-membrane-bounded organelle;organelle;organelle part;protein complex		Alternativesplicing;Completeproteome;Cytoplasm;GTPaseactivation;Phosphoprotein;Polymorphism;Referenceproteome;SH3-binding	9	9	9	12.5	12.5	12.5	105.95	0	35.9	194770000	37	8.01615e-05	0.000258065	O43182
O43242	26S proteasome non-ATPase regulatory subunit 3	PSMD3	26.3919	26.0176	NaN	26.4124	NaN	NaN	NaN	NaN	NaN	NaN	NaN	+	activation of immune response;activation of innate immune response;anaphase-promoting complex-dependent proteasomal ubiquitin-dependent protein catabolic process;antigen processing and presentation;antigen processing and presentation of exogenous antigen;antigen processing and presentation of exogenous peptide antigen;antigen processing and presentation of exogenous peptide antigen via MHC class …	enzyme regulator activity	cell part;cytoplasm;cytoplasmic part;cytosol;extracellular membrane-bounded organelle;extracellular organelle;extracellular region part;extracellular vesicular exosome;intracellular membrane-bounded organelle;intracellular organelle;intracellular organelle part;intracellular part;macromolecular complex;membrane;membrane-bounded organelle;membrane-bounded vesicle;nuclear part;nucleoplasm;nucleus;o…	Proteasome	Alternativesplicing;Completeproteome;Proteasome;Referenceproteome	2	2	2	7.5	7.5	7.5	60.977	0.00078555	5.9249	261830000	3	0.0157615	0.00887191	O43242
O43294	Transforming growth factor beta-1-induced transcript 1 protein	TGFB1I1	25.4108	24.7661	22.8421	26.2544	NaN	NaN	NaN	NaN	NaN	NaN	NaN	+	anatomical structure morphogenesis;androgen receptor signaling pathway;biological adhesion;biological regulation;biosynthetic process;catabolic process;cell adhesion;cell differentiation;cell fate commitment;cell surface receptor linked signaling pathway;cellular biosynthetic process;cellular catabolic process;cellular developmental process;cellular macromolecule biosynthetic process;cellular mac…	androgen receptor binding;binding;cation binding;hormone receptor binding;ion binding;I-SMAD binding;metal ion binding;nuclear hormone receptor binding;protein binding;protein binding transcription factor activity;receptor binding;Roundabout binding;SMAD binding;steroid hormone receptor binding;transcription coactivator activity;transcription cofactor activity;transcription factor binding transcr…	adherens junction;anchoring junction;cell junction;cell part;cell-substrate adherens junction;cell-substrate junction;cytoplasm;cytoskeleton;focal adhesion;intracellular;intracellular non-membrane-bounded organelle;intracellular organelle;intracellular organelle part;intracellular part;non-membrane-bounded organelle;nuclear matrix;nuclear part;organelle;organelle part		Acetylation;Activator;Alternativesplicing;Celljunction;Completeproteome;Cytoplasm;Cytoskeleton;Differentiation;LIMdomain;Metal-binding;Nucleus;Phosphoprotein;Polymorphism;Referenceproteome;Repeat;Wntsignalingpathway;Zinc	6	6	6	20.4	20.4	20.4	49.814	0	70.993	141490000	24	0.000756414	0.00170435	O43294
O43396	Thioredoxin-like protein 1	TXNL1	25.6622	25.6223	24.3096	25.7707	NaN	NaN	NaN	23.8817	23.9491	NaN	NaN	+	biological regulation;cell redox homeostasis;cellular homeostasis;cellular macromolecule metabolic process;cellular metabolic process;cellular process;cellular protein metabolic process;cellular response to chemical stimulus;cellular response to oxidative stress;cellular response to stimulus;cellular response to stress;glycerol ether metabolic process;homeostatic process;macromolecule metabolic p…	catalytic activity;disulfide oxidoreductase activity;oxidoreductase activity;oxidoreductase activity, acting on a sulfur group of donors;oxidoreductase activity, acting on a sulfur group of donors, disulfide as acceptor;protein disulfide oxidoreductase activity	cell part;cytoplasm;extracellular membrane-bounded organelle;extracellular organelle;extracellular region part;extracellular vesicular exosome;intracellular membrane-bounded organelle;intracellular organelle;intracellular part;macromolecular complex;membrane-bounded organelle;membrane-bounded vesicle;nucleus;organelle;proteasome complex;protein complex;vesicle		3D-structure;Completeproteome;Cytoplasm;Directproteinsequencing;Disulfidebond;Electrontransport;Nucleus;Proteasome;Redox-activecenter;Referenceproteome;Transport	4	4	4	26.6	26.6	26.6	32.251	0	36.275	205800000	15	0.00914195	0.00631765	O43396
O43639	Cytoplasmic protein NCK2	NCK2	25.2774	24.4329	24.1514	24.7292	NaN	NaN	23.8746	22.9314	23.0301	NaN	NaN	+	actin cytoskeleton organization;actin filament organization;actin filament-based process;axon guidance;biological regulation;cell activation;cell migration;cell motility;cell projection assembly;cell projection organization;cell surface receptor linked signaling pathway;cellular component assembly;cellular component assembly at cellular level;cellular component movement;cellular component organiz…	binding;binding, bridging;cytoskeletal adaptor activity;cytoskeletal protein binding;protein binding;protein binding, bridging;protein complex scaffold;receptor signaling complex scaffold activity;SH3/SH2 adaptor activity;signaling adaptor activity;structural molecule activity	cell part;cytoplasm;cytoplasmic part;cytosol;endoplasmic reticulum;intracellular membrane-bounded organelle;intracellular organelle;intracellular part;membrane;membrane-bounded organelle;organelle;organelle membrane;organelle part;vesicle membrane	ErbB signaling pathway;Pathogenic Escherichia coli infection;T cell receptor signaling pathway	3D-structure;Acetylation;Completeproteome;Cytoplasm;Endoplasmicreticulum;Phosphoprotein;Referenceproteome;Repeat;SH2domain;SH3domain;Translationregulation	4	4	4	11.1	11.1	11.1	42.915	0	9.0992	100480000	14	0.0159836	0.00985325	O43639;P16333
O43665	Regulator of G-protein signaling 10	RGS10	25.3656	25.2233	NaN	25.5753	NaN	NaN	NaN	NaN	NaN	NaN	NaN	+	biological regulation;negative regulation of biological process;negative regulation of cell communication;negative regulation of cellular process;negative regulation of G-protein coupled receptor protein signaling pathway;negative regulation of response to stimulus;negative regulation of signal transduction;negative regulation of signaling;positive regulation of catalytic activity;positive regula…	enzyme activator activity;enzyme regulator activity;GTPase activator activity;GTPase regulator activity;nucleoside-triphosphatase regulator activity	axon part;axon terminus;cell body;cell part;cell projection;cell projection part;cytoplasm;dendritic spine;intracellular membrane-bounded organelle;intracellular organelle;intracellular part;membrane;membrane-bounded organelle;neuron projection;neuron projection terminus;neuron spine;neuronal cell body;nucleus;organelle;plasma membrane		3D-structure;Alternativesplicing;Completeproteome;Lipoprotein;Palmitate;Phosphoprotein;Polymorphism;Referenceproteome;Signaltransductioninhibitor	4	4	4	30.4	30.4	30.4	21.21	0	42.224	119210000	17	0.0105282	0.00680323	O43665
O43681	ATPase ASNA1	ASNA1	23.0143	23.0175	22.5623	22.9576	NaN	NaN	NaN	NaN	NaN	NaN	NaN	+	anion transport;biological regulation;cellular localization;cellular macromolecule localization;cellular macromolecule metabolic process;cellular metabolic process;cellular process;cellular protein localization;cellular protein metabolic process;cellular response to chemical stimulus;cellular response to organic substance;cellular response to stimulus;cellular response to stress;cellular response…	adenyl nucleotide binding;adenyl ribonucleotide binding;anion transmembrane transporter activity;arsenite transmembrane transporter activity;ATP binding;ATPase activity;binding;catalytic activity;cation binding;hydrolase activity;hydrolase activity, acting on acid anhydrides;hydrolase activity, acting on acid anhydrides, in phosphorus-containing anhydrides;inorganic anion transmembrane transporte…	cell part;cytoplasm;cytoplasmic part;endoplasmic reticulum membrane;endoplasmic reticulum part;extracellular membrane-bounded organelle;extracellular organelle;extracellular region part;extracellular vesicular exosome;intracellular membrane-bounded organelle;intracellular non-membrane-bounded organelle;intracellular organelle;intracellular organelle part;intracellular part;membrane;membrane part;…		Acetylation;ATP-binding;Completeproteome;Cytoplasm;Endoplasmicreticulum;Hydrolase;Metal-binding;Nucleotide-binding;Nucleus;Polymorphism;Referenceproteome;Transport;Zinc	1	1	1	2.9	2.9	2.9	38.792	0.0074475	3.593	25762000	6	0.000932218	0.00202857	O43681
O43747	AP-1 complex subunit gamma-1	AP1G1	24.5274	23.229	22.6402	24.1284	NaN	NaN	NaN	NaN	NaN	NaN	22.4247	+	antigen processing and presentation;antigen processing and presentation of exogenous antigen;antigen processing and presentation of exogenous peptide antigen;antigen processing and presentation of exogenous peptide antigen via MHC class II;antigen processing and presentation of peptide antigen;antigen processing and presentation of peptide antigen via MHC class II;antigen processing and presentat…	binding;cytoskeletal protein binding;enzyme binding;GTPase binding;GTP-dependent protein binding;kinesin binding;protein binding;protein transporter activity;Rab GTPase binding;Ras GTPase binding;small GTPase binding;substrate-specific transporter activity;transporter activity	AP-type membrane coat adaptor complex;cell part;clathrin adaptor complex;clathrin coated vesicle membrane;clathrin-coated endocytic vesicle membrane;clathrin-coated vesicle;coated vesicle;coated vesicle membrane;cytoplasm;cytoplasmic membrane-bounded vesicle;cytoplasmic part;cytoplasmic vesicle;cytoplasmic vesicle membrane;cytoplasmic vesicle part;cytosol;endocytic vesicle membrane;endosome;Golgi…	Lysosome	3D-structure;Alternativesplicing;Completeproteome;Cytoplasmicvesicle;Golgiapparatus;Membrane;Polymorphism;Proteintransport;Referenceproteome;Transport	4	4	4	8.4	8.4	8.4	91.35	0	17.65	61931000	9	0.00464821	0.00491034	O43747
O60229	Kalirin	KALRN	26.1488	25.8577	23.3985	26.34	21.7548	21.815	NaN	23.1448	23.4376	NaN	NaN	+	anatomical structure development;axon guidance;biological regulation;cell surface receptor linked signaling pathway;cellular macromolecule metabolic process;cellular metabolic process;cellular process;cellular protein metabolic process;cellular response to stimulus;chemotaxis;developmental process;enzyme linked receptor protein signaling pathway;ephrin receptor signaling pathway;establishment of …	adenyl nucleotide binding;adenyl ribonucleotide binding;ATP binding;binding;catalytic activity;cation binding;enzyme regulator activity;GTPase regulator activity;guanyl-nucleotide exchange factor activity;ion binding;kinase activity;metal ion binding;nucleoside-triphosphatase regulator activity;nucleotide binding;phosphotransferase activity, alcohol group as acceptor;protein kinase activity;prote…	actin cytoskeleton;cell part;cytoplasmic part;cytoskeleton;cytosol;extracellular membrane-bounded organelle;extracellular organelle;extracellular region part;extracellular vesicular exosome;intracellular non-membrane-bounded organelle;intracellular organelle;intracellular part;membrane-bounded organelle;membrane-bounded vesicle;non-membrane-bounded organelle;organelle;vesicle		Alternativeinitiation;Alternativesplicing;ATP-binding;Completeproteome;Cytoplasm;Cytoskeleton;Disulfidebond;Guanine-nucleotidereleasingfactor;Immunoglobulindomain;Kinase;Magnesium;Metal-binding;Nucleotide-binding;Phosphoprotein;Polymorphism;Referenceproteome;Repeat;Serine/threonine-proteinkinase;SH3domain;Transferase	8	8	8	4.1	4.1	4.1	340.26	0	64.201	226130000	42	0.0120724	0.00758794	O60229;Q86VW2
O60610	Protein diaphanous homolog 1	DIAPH1	27.9078	27.1062	26.3922	26.7296	24.5189	25.4028	24.6345	24.9884	25.1434	23.811	22.945	+	actin cytoskeleton organization;actin filament organization;actin filament polymerization;actin filament-based process;actin polymerization or depolymerization;biological regulation;cell projection organization;cellular component assembly;cellular component assembly at cellular level;cellular component organization;cellular component organization at cellular level;cellular component organization …	binding;ion channel binding;protein binding;receptor binding	cell part;cell projection;cell projection membrane;cell projection part;cytoplasmic part;cytoskeletal part;cytosol;intracellular non-membrane-bounded organelle;intracellular organelle;intracellular organelle part;intracellular part;leading edge membrane;membrane part;mitotic spindle;neuron projection;non-membrane-bounded organelle;organelle;organelle part;plasma membrane part;ruffle membrane;spin…	Focal adhesion;Regulation of actin cytoskeleton;Shigellosis	Acetylation;Actin-binding;Alternativesplicing;Cellmembrane;Cellprojection;Coiledcoil;Completeproteome;Cytoplasm;Cytoskeleton;Deafness;Directproteinsequencing;Hearing;Isopeptidebond;Membrane;Non-syndromicdeafness;Phosphoprotein;Referenceproteome;Repeat;Ublconjugation	17	17	17	16.8	16.8	16.8	141.35	0	310.35	553540000	89	0.00256045	0.00310092	O60610
O75015	Low affinity immunoglobulin gamma Fc region receptor III-B	FCGR3B	NaN	NaN	NaN	22.4135	24.3045	23.2673	NaN	24.169	23.7913	24.8079	24.1003	+	biological regulation;immune response;immune system process;positive regulation of defense response to virus by host;regulation of biological process;regulation of defense response;regulation of defense response to virus;regulation of defense response to virus by host;regulation of immune effector process;regulation of immune system process;regulation of multi-organism process;regulation of respo…		anchored to membrane;cell part;extracellular membrane-bounded organelle;extracellular organelle;extracellular region part;extracellular vesicular exosome;intrinsic to membrane;membrane;membrane part;membrane-bounded organelle;membrane-bounded vesicle;organelle;plasma membrane;vesicle	ko05152;Leishmaniasis;Natural killer cell mediated cytotoxicity;Osteoclast differentiation;Phagosome;Staphylococcus aureus infection;Systemic lupus erythematosus	3D-structure;Cellmembrane;Completeproteome;Disulfidebond;Glycoprotein;GPI-anchor;IgG-bindingprotein;Immunoglobulindomain;Lipoprotein;Membrane;Polymorphism;Receptor;Referenceproteome;Repeat;Secreted;Signal	2	2	2	11.6	11.6	11.6	26.216	0.0055944	4.0221	66131000	8	0.0108903	0.00755443	O75015
O75022	Leukocyte immunoglobulin-like receptor subfamily B member 3	LILRB3	NaN	NaN	NaN	NaN	24.1347	NaN	NaN	24.8194	24.6625	24.0616	25.5375	+	biological regulation;cell surface receptor linked signaling pathway;cellular process;cellular response to stimulus;defense response;immune system process;negative regulation of biological process;negative regulation of cell differentiation;negative regulation of cellular process;negative regulation of developmental process;negative regulation of myeloid cell differentiation;negative regulation o…	molecular transducer activity;receptor activity;signal transducer activity;signaling receptor activity;transmembrane signaling receptor activity	cell part;integral to membrane;integral to plasma membrane;intrinsic to membrane;intrinsic to plasma membrane;membrane part;plasma membrane part		Adaptiveimmunity;Alternativesplicing;Cellmembrane;Completeproteome;Disulfidebond;Glycoprotein;Immunity;Immunoglobulindomain;Membrane;Phosphoprotein;Polymorphism;Receptor;Referenceproteome;Repeat;Signal;Transmembrane;Transmembranehelix	4	3	2	12.4	9.4	7.3	69.385	0	40.732	73224000	8	0.0134062	0.00808717	O75022
O75083	WD repeat-containing protein 1	WDR1	31.3379	31.0758	30.3176	31.2571	28.6301	28.9304	29.6345	29.419	29.3731	28.6988	28.7334	+	biological regulation;blood coagulation;cell activation;cellular process;coagulation;establishment of localization;establishment of localization in cell;exocytosis;hemostasis;multicellular organismal process;neurological system process;platelet activation;platelet degranulation;regulation of biological process;regulation of biological quality;regulation of body fluid levels;regulation of cell dev…		actin filament;cell junction;cell part;cell projection;cytoplasm;cytoplasmic part;cytoskeletal part;cytosol;extracellular membrane-bounded organelle;extracellular organelle;extracellular region;extracellular region part;extracellular vesicular exosome;intracellular non-membrane-bounded organelle;intracellular organelle;intracellular organelle part;intracellular part;macromolecular complex;membran…		Acetylation;Actin-binding;Alternativesplicing;Celljunction;Cellprojection;Completeproteome;Cytoplasm;Cytoskeleton;Directproteinsequencing;Phosphoprotein;Polymorphism;Referenceproteome;Repeat;WDrepeat	23	23	23	56.1	56.1	56.1	66.193	0	323.31	9286800000	497	0.000467933	0.0019	O75083
O75116	Rho-associated protein kinase 2	ROCK2	27.693	27.2948	22.4684	26.5142	NaN	22.3103	21.6586	22.6376	21.029	NaN	20.7627	+	actin cytoskeleton organization;actin filament-based process;anatomical structure formation involved in morphogenesis;anatomical structure morphogenesis;axon guidance;biological regulation;cell part morphogenesis;cell projection morphogenesis;cell projection organization;cell surface receptor linked signaling pathway;cellular component morphogenesis;cellular component organization;cellular compon…	adenyl nucleotide binding;adenyl ribonucleotide binding;ATP binding;binding;catalytic activity;cation binding;ion binding;kinase activity;metal ion binding;nucleotide binding;phosphotransferase activity, alcohol group as acceptor;protein kinase activity;protein serine/threonine kinase activity;purine nucleotide binding;purine ribonucleoside triphosphate binding;purine ribonucleotide binding;ribon…	cell part;centrosome;cytoplasmic part;cytoskeletal part;cytosol;intracellular membrane-bounded organelle;intracellular non-membrane-bounded organelle;intracellular organelle;intracellular organelle part;intracellular part;membrane;membrane-bounded organelle;microtubule organizing center;non-membrane-bounded organelle;nucleus;organelle;organelle part;plasma membrane;spindle pole centrosome	Axon guidance;Chemokine signaling pathway;Focal adhesion;Leukocyte transendothelial migration;Pathogenic Escherichia coli infection;Regulation of actin cytoskeleton;Shigellosis;TGF-beta signaling pathway;Vascular smooth muscle contraction;Wnt signaling pathway	3D-structure;ATP-binding;Biologicalrhythms;Cellmembrane;Coiledcoil;Completeproteome;Cytoplasm;Cytoskeleton;Kinase;Magnesium;Membrane;Metal-binding;Nucleotide-binding;Nucleus;Phosphoprotein;Polymorphism;Referenceproteome;Serine/threonine-proteinkinase;Transferase;Zinc;Zinc-finger	17	17	15	18.2	18.2	16.2	160.9	0	181.96	433310000	73	0.00937093	0.0063207	O75116
O75131	Copine-3	CPNE3	NaN	23.0003	23.4151	NaN	24.5279	24.0523	24.3014	25.2643	26.0244	24.4744	24.5157	+	biosynthetic process;cellular biosynthetic process;cellular lipid metabolic process;cellular macromolecule metabolic process;cellular metabolic process;cellular process;cellular protein metabolic process;cellular response to calcium ion;cellular response to chemical stimulus;cellular response to inorganic substance;cellular response to metal ion;cellular response to stimulus;establishment of loca…	binding;calcium-dependent phospholipid binding;catalytic activity;kinase activity;lipid binding;phospholipid binding;phosphotransferase activity, alcohol group as acceptor;protein kinase activity;protein serine/threonine kinase activity;transferase activity;transferase activity, transferring phosphorus-containing groups;transporter activity	cell part;cytoplasm;cytoplasmic part;cytosol;extracellular membrane-bounded organelle;extracellular organelle;extracellular region part;extracellular vesicular exosome;intracellular membrane-bounded organelle;intracellular organelle;intracellular part;membrane;membrane-bounded organelle;membrane-bounded vesicle;nucleus;organelle;plasma membrane;vesicle		Completeproteome;Directproteinsequencing;Phosphoprotein;Polymorphism;Referenceproteome;Repeat	3	3	3	7.3	7.3	7.3	60.13	0	17.719	151690000	30	0.0165834	0.00988632	O75131;Q96FN4;Q8IYJ1;Q96A23;O95741;Q86YQ8;Q9HCH3;Q9UBL6
O75298	Reticulon-2	RTN2	23.9335	23.8504	22.976	24.4689	NaN	NaN	NaN	22.9881	23.6528	NaN	NaN	+	biological regulation;cellular process;establishment of localization;establishment of localization in cell;establishment of protein localization;intracellular protein transmembrane transport;intracellular protein transport;intracellular transport;protein transmembrane transport;protein transport;regulation of biological process;regulation of glucose import;regulation of glucose transport;regulati…		cell part;cytoplasmic part;endoplasmic reticulum;endoplasmic reticulum part;integral to endoplasmic reticulum membrane;integral to membrane;integral to organelle membrane;intracellular membrane-bounded organelle;intracellular organelle;intracellular organelle part;intracellular part;intrinsic to endoplasmic reticulum membrane;intrinsic to membrane;intrinsic to organelle membrane;membrane part;mem…		Alternativeinitiation;Alternativesplicing;Completeproteome;Diseasemutation;Endoplasmicreticulum;Hereditaryspasticparaplegia;Membrane;Neurodegeneration;Phosphoprotein;Polymorphism;Referenceproteome;Transmembrane;Transmembranehelix	3	3	3	6.4	6.4	6.4	59.263	0.0015175	5.381	68647000	9	0.00665274	0.00555205	O75298
O75351	Vacuolar protein sorting-associated protein 4B	VPS4B	23.9088	23.6425	23.6162	23.4663	NaN	NaN	NaN	22.5364	23.362	23.2308	22.8922	+	biological regulation;catabolic process;cation transport;cell cycle process;cellular catabolic process;cellular component disassembly;cellular component disassembly at cellular level;cellular component organization;cellular component organization at cellular level;cellular component organization or biogenesis;cellular component organization or biogenesis at cellular level;cellular macromolecular …	adenyl nucleotide binding;adenyl ribonucleotide binding;ATP binding;ATPase activity;ATPase activity, coupled;binding;catalytic activity;hydrolase activity;hydrolase activity, acting on acid anhydrides;hydrolase activity, acting on acid anhydrides, in phosphorus-containing anhydrides;identical protein binding;nucleoside-triphosphatase activity;nucleotide binding;protein binding;protein C-terminus …	cell part;centrosome;cytoplasm;cytoplasmic part;cytoskeletal part;cytosol;endosomal part;endosome;endosome membrane;extracellular membrane-bounded organelle;extracellular organelle;extracellular region part;extracellular vesicular exosome;intracellular membrane-bounded organelle;intracellular non-membrane-bounded organelle;intracellular organelle;intracellular organelle part;intracellular part;la…	Endocytosis	3D-structure;Acetylation;ATP-binding;Cellcycle;Celldivision;Coiledcoil;Completeproteome;Endosome;Hydrolase;Membrane;Nucleotide-binding;Phosphoprotein;Polymorphism;Proteintransport;Referenceproteome;Transport	4	4	2	13.3	13.3	8.8	49.301	0.00079872	6.3957	72289000	6	9.52969e-06	0.000666667	O75351;Q6PIW4
O75390	Citrate synthase, mitochondrial	CS	27.634	27.2994	25.0439	27.4004	21.552	NaN	24.9478	24.1966	21.1181	23.2919	22.7144	+	acetyl-CoA catabolic process;acetyl-CoA metabolic process;carbohydrate metabolic process;catabolic process;cellular carbohydrate metabolic process;cellular catabolic process;cellular metabolic process;cellular process;coenzyme catabolic process;coenzyme metabolic process;cofactor catabolic process;cofactor metabolic process;metabolic process;primary metabolic process;small molecule metabolic proc…	catalytic activity;citrate (Si)-synthase activity;transferase activity;transferase activity, transferring acyl groups;transferase activity, transferring acyl groups, acyl groups converted into alkyl on transfer	cell part;cytoplasmic part;extracellular membrane-bounded organelle;extracellular organelle;extracellular region part;extracellular vesicular exosome;intracellular membrane-bounded organelle;intracellular organelle;intracellular organelle lumen;intracellular organelle part;intracellular part;membrane-bounded organelle;membrane-bounded vesicle;membrane-enclosed lumen;mitochondrial matrix;mitochond…	Citrate cycle (TCA cycle);Glyoxylate and dicarboxylate metabolism	Acetylation;Completeproteome;Directproteinsequencing;Methylation;Mitochondrion;Referenceproteome;Transferase;Transitpeptide;Tricarboxylicacidcycle	9	9	9	33.3	33.3	33.3	51.712	0	122.12	527140000	57	0.00940349	0.00635429	O75390
O75563	Src kinase-associated phosphoprotein 2	SKAP2	27.4633	27.2107	26.0157	26.8148	25.0573	NaN	24.8316	24.5678	22.9311	NaN	NaN	+	B cell activation;biological regulation;cell activation;cellular component assembly;cellular component organization;cellular component organization or biogenesis;cellular process;cellular response to stimulus;immune system process;leukocyte activation;lymphocyte activation;macromolecular complex assembly;macromolecular complex subunit organization;negative regulation of biological process;negativ…	binding;binding, bridging;protein binding;protein binding, bridging;SH3/SH2 adaptor activity;signaling adaptor activity	cell part;cytoplasm;cytoplasmic part;cytosol;intracellular organelle part;intracellular part;membrane;nuclear part;nucleoplasm;organelle part;plasma membrane		3D-structure;B-cellactivation;Completeproteome;Cytoplasm;Phosphoprotein;Polymorphism;Referenceproteome;SH3domain	9	9	9	34.5	34.5	34.5	41.216	0	120.92	505320000	58	0.0146713	0.00831776	O75563
O75791	GRB2-related adapter protein 2	GRAP2	25.2821	24.5992	23.4913	24.5886	NaN	NaN	NaN	22.8802	NaN	NaN	NaN	+	activation of immune response;antigen receptor-mediated signaling pathway;biological regulation;cell communication;cell surface receptor linked signaling pathway;cell-cell signaling;cellular process;cellular response to stimulus;defense response;immune response;immune response-activating cell surface receptor signaling pathway;immune response-activating signal transduction;immune response-regulat…	binding;binding, bridging;protein binding;protein binding, bridging;SH3/SH2 adaptor activity;signaling adaptor activity	cell part;cytoplasm;cytoplasmic part;cytosol;endosome;intracellular membrane-bounded organelle;intracellular organelle;intracellular organelle part;intracellular part;membrane-bounded organelle;nuclear part;nucleoplasm;nucleus;organelle;organelle part	T cell receptor signaling pathway	Acetylation;Alternativesplicing;Completeproteome;Cytoplasm;Endosome;Nucleus;Phosphoprotein;Polymorphism;Referenceproteome;Repeat;SH2domain;SH3domain	4	4	4	13.3	13.3	13.3	37.909	0	10.946	106210000	17	0.00165389	0.00213174	O75791
O75844	CAAX prenyl protease 1 homolog	ZMPSTE24	22.6668	22.8738	NaN	23.116	NaN	23.2343	NaN	NaN	NaN	NaN	NaN	+	CAAX-box protein processing;catabolic process;cellular catabolic process;cellular component organization;cellular component organization or biogenesis;cellular macromolecule catabolic process;cellular macromolecule metabolic process;cellular membrane organization;cellular metabolic process;cellular process;macromolecule catabolic process;macromolecule metabolic process;membrane organization;metab…	binding;catalytic activity;cation binding;endopeptidase activity;exopeptidase activity;hydrolase activity;ion binding;metal ion binding;metalloendopeptidase activity;metalloexopeptidase activity;metallopeptidase activity;peptidase activity;peptidase activity, acting on L-amino acid peptides	cell part;cytoplasmic part;endoplasmic reticulum membrane;endoplasmic reticulum part;extracellular membrane-bounded organelle;extracellular organelle;extracellular region part;extracellular vesicular exosome;integral to membrane;intracellular organelle part;intracellular part;intrinsic to membrane;membrane;membrane part;membrane-bounded organelle;membrane-bounded vesicle;nuclear inner membrane;nu…		3D-structure;Completeproteome;Diseasemutation;Endoplasmicreticulum;Hydrolase;Membrane;Metal-binding;Metalloprotease;Nucleus;Polymorphism;Protease;Referenceproteome;Transmembrane;Transmembranehelix;Zinc	2	2	2	7.6	7.6	7.6	54.812	0	32.644	26230000	11	0.0139831	0.00886682	O75844
O75915	PRA1 family protein 3	ARL6IP5	26.7899	26.6031	24.8228	26.9717	23.0298	NaN	24.497	25.2913	23.2555	23.6652	23.8376	+	acidic amino acid transport;amine transport;amino acid transport;anion transport;biological regulation;carboxylic acid transport;cellular chemical homeostasis;cellular homeostasis;cellular ion homeostasis;cellular process;chemical homeostasis;establishment of localization;homeostatic process;induction of apoptosis;induction of apoptosis by intracellular signals;induction of apoptosis by oxidative…		cell part;cytoplasmic part;endoplasmic reticulum;endoplasmic reticulum membrane;endoplasmic reticulum part;extracellular membrane-bounded organelle;extracellular organelle;extracellular region part;extracellular vesicular exosome;integral to membrane;intracellular membrane-bounded organelle;intracellular organelle;intracellular organelle part;intracellular part;intrinsic to membrane;membrane;memb…		Acetylation;Completeproteome;Cytoplasm;Directproteinsequencing;Endoplasmicreticulum;Membrane;Referenceproteome;Transmembrane;Transmembranehelix	3	3	3	16.5	16.5	16.5	21.614	0	85.77	370960000	39	0.0106302	0.00748223	O75915
O76074	cGMP-specific 3,5-cyclic phosphodiesterase	PDE5A	27.7156	27.3452	24.335	25.8019	21.6564	NaN	22.6291	22.6702	NaN	22.2831	22.3848	+	biological regulation;blood coagulation;catabolic process;cellular catabolic process;cellular metabolic process;cellular nitrogen compound catabolic process;cellular nitrogen compound metabolic process;cellular process;cellular response to stimulus;cGMP catabolic process;cGMP metabolic process;coagulation;cyclic nucleotide catabolic process;cyclic nucleotide metabolic process;hemostasis;heterocyc…	3',5'-cyclic-GMP phosphodiesterase activity;3',5'-cyclic-nucleotide phosphodiesterase activity;binding;catalytic activity;cation binding;cGMP binding;cyclic nucleotide binding;cyclic-nucleotide phosphodiesterase activity;GMP binding;guanyl nucleotide binding;guanyl ribonucleotide binding;hydrolase activity;hydrolase activity, acting on ester bonds;ion binding;metal ion binding;nucleotide binding;…	cell part;cytoplasmic part;cytosol;intracellular part	Purine metabolism	3D-structure;Allostericenzyme;Alternativesplicing;cGMP;cGMP-binding;Completeproteome;Hydrolase;Metal-binding;Nucleotide-binding;Phosphoprotein;Polymorphism;Referenceproteome;Repeat	14	14	14	18.5	18.5	18.5	99.984	0	63.256	413900000	57	0.000623097	0.00172549	O76074
O94886	CSC1-like protein 1	TMEM63A	23.4206	23.6875	22.6455	22.9617	22.1923	NaN	22.6554	22.3812	NaN	NaN	NaN	+	establishment of localization;ion transport;transport	binding;nucleotide binding	cell part;cytoplasmic part;extracellular membrane-bounded organelle;extracellular organelle;extracellular region part;extracellular vesicular exosome;integral to membrane;intracellular organelle part;intracellular part;intrinsic to membrane;lysosomal membrane;membrane;membrane part;membrane-bounded organelle;membrane-bounded vesicle;organelle;organelle membrane;organelle part;vacuolar membrane;va…		Calcium;Completeproteome;Ionchannel;Iontransport;Lysosome;Membrane;Polymorphism;Referenceproteome;Transmembrane;Transmembranehelix;Transport	2	2	2	3.6	3.6	3.6	92.125	0.0015326	5.5191	41755000	5	0.0139976	0.00885011	O94886
O94905;O75477	Erlin-2;Erlin-1	ERLIN2;ERLIN1	21.9657	21.7846	NaN	21.9927	NaN	NaN	NaN	NaN	NaN	NaN	NaN	+	catabolic process;cellular catabolic process;cellular macromolecule catabolic process;cellular macromolecule metabolic process;cellular metabolic process;cellular process;ER-associated protein catabolic process;macromolecule catabolic process;macromolecule metabolic process;metabolic process;modification-dependent macromolecule catabolic process;modification-dependent protein catabolic process;pr…		cell part;cytoplasm;cytoplasmic part;endoplasmic reticulum;endoplasmic reticulum membrane;endoplasmic reticulum part;extracellular membrane-bounded organelle;extracellular organelle;extracellular region part;extracellular vesicular exosome;integral to membrane;intracellular membrane-bounded organelle;intracellular organelle;intracellular organelle part;intracellular part;intrinsic to membrane;mac…		Acetylation;Alternativesplicing;Completeproteome;Directproteinsequencing;Endoplasmicreticulum;Glycoprotein;Hereditaryspasticparaplegia;Membrane;Neurodegeneration;Polymorphism;Referenceproteome;Signal-anchor;Transmembrane;Transmembranehelix	2	2	2	7.1	7.1	7.1	37.839	0.0015337	5.5266	10689000	5	0.00455622	0.00510204	O94905;O75477
O94919	Endonuclease domain-containing 1 protein	ENDOD1	26.6744	26.3768	25.7953	27.0405	24.2282	22.9257	24.3836	24.6511	24.1939	NaN	22.9678	+		binding;catalytic activity;cation binding;endonuclease activity;hydrolase activity;hydrolase activity, acting on ester bonds;ion binding;metal ion binding;nuclease activity;nucleic acid binding	cell part;extracellular membrane-bounded organelle;extracellular organelle;extracellular region part;extracellular vesicular exosome;membrane;membrane-bounded organelle;membrane-bounded vesicle;organelle;vesicle	Apoptosis	Acetylation;Completeproteome;Endonuclease;Hydrolase;Nuclease;Polymorphism;Referenceproteome;Secreted;Signal	7	7	7	18.4	18.4	18.4	55.016	0	101.44	378250000	51	0.0104716	0.00729351	O94919
O95292	Vesicle-associated membrane protein-associated protein B/C	VAPB	25.1299	24.7396	24.2846	25.4468	NaN	NaN	NaN	NaN	NaN	NaN	23.2792	+	activation of signaling protein activity involved in unfolded protein response;biological regulation;biosynthetic process;calcium ion homeostasis;cation homeostasis;cellular biosynthetic process;cellular calcium ion homeostasis;cellular cation homeostasis;cellular chemical homeostasis;cellular component organization;cellular component organization at cellular level;cellular component organization…	beta-tubulin binding;binding;cytoskeletal protein binding;enzyme binding;FFAT motif binding;identical protein binding;microtubule binding;protein binding;protein dimerization activity;protein domain specific binding;protein heterodimerization activity;protein homodimerization activity;tubulin binding	cell part;cytoplasmic part;endoplasmic reticulum;endoplasmic reticulum membrane;endoplasmic reticulum part;Golgi apparatus;Golgi apparatus part;Golgi membrane;integral to membrane;intracellular membrane-bounded organelle;intracellular organelle;intracellular organelle part;intracellular part;intrinsic to membrane;membrane;membrane part;membrane-bounded organelle;organelle;organelle membrane;organ…		3D-structure;Acetylation;Alternativesplicing;Amyotrophiclateralsclerosis;Coiledcoil;Completeproteome;Directproteinsequencing;Diseasemutation;Endoplasmicreticulum;Host-virusinteraction;Membrane;Neurodegeneration;Phosphoprotein;Referenceproteome;Transmembrane;Transmembranehelix;Unfoldedproteinresponse	4	4	3	20.6	20.6	15.6	27.228	0	17.573	129390000	12	0.0044282	0.00389062	O95292
O95373	Importin-7	IPO7	26.6267	25.6864	23.7355	24.4718	NaN	NaN	NaN	21.7262	22.9263	NaN	NaN	+	biological regulation;cellular process;cellular response to stimulus;defense response;establishment of localization;establishment of localization in cell;establishment of protein localization;immune response;immune system process;innate immune response;intracellular protein transport;intracellular transport;nuclear import;nuclear transport;nucleocytoplasmic transport;protein import;protein import…	binding;enzyme binding;enzyme regulator activity;GTPase binding;GTPase regulator activity;nucleoside-triphosphatase regulator activity;protein binding;Ran GTPase binding;Ras GTPase binding;small GTPase binding;transporter activity	cell part;cytoplasm;intracellular organelle part;intracellular part;macromolecular complex;membrane;membrane part;nuclear part;nuclear pore;nucleoplasm;organelle part;pore complex;protein complex		Acetylation;Completeproteome;Cytoplasm;Directproteinsequencing;Host-virusinteraction;Nucleus;Phosphoprotein;Polymorphism;Proteintransport;Referenceproteome;Transport	9	9	9	11.8	11.8	11.8	119.52	0	43.519	192920000	42	0.000822353	0.00179661	O95373
O95379	Tumor necrosis factor alpha-induced protein 8	TNFAIP8	23.6935	23.1226	22.4623	23.3906	25.7054	24.447	24.8551	25.6342	25.7779	24.9241	25.0162	+	biological regulation;cytokine production;defense response;defense response to bacterium;defense response to Gram-positive bacterium;interleukin-1 beta production;interleukin-1 production;multicellular organismal process;multi-organism process;negative regulation of apoptosis;negative regulation of biological process;negative regulation of caspase activity;negative regulation of catalytic activit…	caspase inhibitor activity;caspase regulator activity;cysteine-type endopeptidase inhibitor activity;endopeptidase inhibitor activity;endopeptidase regulator activity;enzyme inhibitor activity;enzyme regulator activity;peptidase inhibitor activity;peptidase regulator activity	cell part;cytoplasm;intracellular part		Alternativesplicing;Apoptosis;Coiledcoil;Completeproteome;Cytoplasm;Polymorphism;Referenceproteome	3	3	3	27.3	27.3	27.3	23.003	0	89.021	173750000	60	0.000866769	0.002	O95379
O95399	Urotensin-2	UTS2	25.3459	25.5502	24.2386	25.5601	24.0365	23.7794	23.7613	23.7399	23.385	23.5425	22.9975	+	behavior;biological regulation;calcium ion homeostasis;cation homeostasis;cell communication;cell-cell signaling;cellular calcium ion homeostasis;cellular cation homeostasis;cellular chemical homeostasis;cellular divalent inorganic cation homeostasis;cellular homeostasis;cellular ion homeostasis;cellular metal ion homeostasis;cellular process;chemical homeostasis;circadian behavior;circadian rhyt…	binding;hormone activity;protein binding;receptor binding	extracellular region;extracellular region part;extracellular space	Neuroactive ligand-receptor interaction	Alternativesplicing;Cleavageonpairofbasicresidues;Completeproteome;Directproteinsequencing;Disulfidebond;Hormone;Polymorphism;Referenceproteome;Secreted;Signal	1	1	1	6.5	6.5	6.5	14.295	0.008	3.4044	163510000	20	0.00128446	0.00268718	O95399
O95433	Activator of 90 kDa heat shock protein ATPase homolog 1	AHSA1	22.3432	21.8516	NaN	21.657	NaN	NaN	NaN	NaN	NaN	NaN	NaN	+	biological regulation;positive regulation of ATPase activity;positive regulation of catalytic activity;positive regulation of hydrolase activity;positive regulation of molecular function;regulation of ATPase activity;regulation of biological process;regulation of catabolic process;regulation of catalytic activity;regulation of cellular catabolic process;regulation of cellular metabolic process;re…	ATPase activator activity;ATPase regulator activity;binding;chaperone binding;enzyme activator activity;enzyme regulator activity;nucleoside-triphosphatase regulator activity;protein binding	cell part;cytoplasm;cytoplasmic part;cytosol;endoplasmic reticulum;extracellular membrane-bounded organelle;extracellular organelle;extracellular region part;extracellular vesicular exosome;intracellular membrane-bounded organelle;intracellular organelle;intracellular part;membrane-bounded organelle;membrane-bounded vesicle;organelle;vesicle		3D-structure;Acetylation;Alternativesplicing;Chaperone;Completeproteome;Cytoplasm;Endoplasmicreticulum;Phosphoprotein;Referenceproteome;Stressresponse	1	1	1	6.5	6.5	6.5	38.274	0	12.925	11936000	4	0.01361	0.00927312	O95433
O95498	Vascular non-inflammatory molecule 2	VNN2	22.6561	NaN	24.3166	NaN	25.6792	25.076	26.5052	26.568	26.629	25.9948	26.3498	+	amine metabolic process;carboxylic acid metabolic process;cellular amine metabolic process;cellular amino acid metabolic process;cellular component movement;cellular ketone metabolic process;cellular metabolic process;cellular modified amino acid metabolic process;cellular nitrogen compound metabolic process;cellular process;coenzyme metabolic process;cofactor metabolic process;metabolic process;…	catalytic activity;hydrolase activity;hydrolase activity, acting on carbon-nitrogen (but not peptide) bonds;hydrolase activity, acting on carbon-nitrogen (but not peptide) bonds, in linear amides;pantetheine hydrolase activity	anchored to membrane;cell part;intrinsic to membrane;membrane;membrane part;plasma membrane	Pantothenate and CoA biosynthesis	Alternativesplicing;Cellmembrane;Completeproteome;Glycoprotein;GPI-anchor;Hydrolase;Lipoprotein;Membrane;Polymorphism;Referenceproteome;Signal	4	4	4	13.3	13.3	13.3	58.502	0	27.661	239890000	42	0.00312052	0.0031028	O95498
O95721	Synaptosomal-associated protein 29	SNAP29	22.1828	22.0845	21.1363	22.1584	NaN	NaN	20.5849	20.6485	NaN	20.0446	19.9007	+	autophagic vacuole fusion;cellular component assembly;cellular component assembly at cellular level;cellular component organization;cellular component organization at cellular level;cellular component organization or biogenesis;cellular component organization or biogenesis at cellular level;cellular macromolecular complex assembly;cellular macromolecular complex subunit organization;cellular memb…	binding;protein binding;SNAP receptor activity;SNARE binding;syntaxin binding	cell junction;cell part;cell projection;centrosome;cytoplasm;cytoplasmic part;cytoskeletal part;intracellular non-membrane-bounded organelle;intracellular organelle;intracellular organelle part;intracellular part;macromolecular complex;membrane;membrane part;microtubule organizing center;neuron projection;non-membrane-bounded organelle;organelle;organelle part;plasma membrane;protein complex;SNAR…	SNARE interactions in vesicular transport	3D-structure;Autophagy;Coiledcoil;Completeproteome;Cytoplasm;Cytoplasmicvesicle;Golgiapparatus;Ichthyosis;Membrane;Neuropathy;Palmoplantarkeratoderma;Phosphoprotein;Proteintransport;Referenceproteome;Transport	1	1	1	4.3	4.3	4.3	28.97	0.0074881	3.6873	15912000	5	0.00267963	0.00412214	O95721
O95810	Serum deprivation-response protein	SDPR	31.3342	30.8898	30.0523	31.3038	28.3367	28.8196	28.875	28.3266	27.5389	27.4988	28.2799	+		binding;enzyme binding;kinase binding;lipid binding;phosphatidylserine binding;phospholipid binding;protein binding;protein kinase binding;protein kinase C binding	caveola;cell part;cytoplasm;cytoplasmic part;cytosol;intracellular part;membrane part;membrane raft;plasma membrane part		Acetylation;Coiledcoil;Completeproteome;Cytoplasm;Directproteinsequencing;Lipid-binding;Membrane;Phosphoprotein;Polymorphism;Referenceproteome	15	15	15	47.8	47.8	47.8	47.173	0	323.31	8396300000	361	6.40504e-05	0.000571429	O95810
O95834	Echinoderm microtubule-associated protein-like 2	EML2	23.3439	23.2157	23.3856	23.3389	NaN	NaN	NaN	NaN	NaN	NaN	NaN	+	biological regulation;multicellular organismal process;negative regulation of biological process;negative regulation of cellular component organization;negative regulation of cellular process;negative regulation of cytoskeleton organization;negative regulation of microtubule polymerization;negative regulation of microtubule polymerization or depolymerization;negative regulation of organelle organ…	binding;cytoskeletal protein binding;microtubule binding;protein binding;tubulin binding	cell part;cytoplasm;cytoskeletal part;intracellular non-membrane-bounded organelle;intracellular organelle;intracellular organelle part;intracellular part;macromolecular complex;microtubule;microtubule associated complex;non-membrane-bounded organelle;organelle;organelle part;protein complex;spindle		3D-structure;Alternativesplicing;Completeproteome;Cytoplasm;Cytoskeleton;Microtubule;Polymorphism;Referenceproteome;Repeat;WDrepeat	2	2	2	5.4	5.4	5.4	70.678	0.00083963	7.5686	44296000	8	0.00126542	0.00213665	O95834
O95870	Abhydrolase domain-containing protein 16A	ABHD16A	26.0062	24.8259	24.203	25.147	NaN	NaN	NaN	NaN	NaN	NaN	NaN	+		catalytic activity;hydrolase activity	cell part;integral to membrane;intrinsic to membrane;membrane part		Alternativesplicing;Completeproteome;Directproteinsequencing;Hydrolase;Membrane;Referenceproteome;Transmembrane;Transmembranehelix	6	6	6	17.7	17.7	17.7	63.243	0	44.826	143070000	18	5.59265e-06	0.002	O95870
P00367;P49448	Glutamate dehydrogenase 1, mitochondrial;Glutamate dehydrogenase 2, mitochondrial	GLUD1;GLUD2	24.6534	24.3061	22.025	24.7246	NaN	NaN	NaN	21.9035	NaN	NaN	NaN	+	amine biosynthetic process;amine catabolic process;amine metabolic process;anatomical structure development;biological regulation;biosynthetic process;carboxylic acid biosynthetic process;carboxylic acid catabolic process;carboxylic acid metabolic process;catabolic process;cellular amine metabolic process;cellular amino acid biosynthetic process;cellular amino acid catabolic process;cellular amin…	adenyl nucleotide binding;adenyl ribonucleotide binding;ADP binding;amine binding;amino acid binding;ATP binding;binding;carboxylic acid binding;catalytic activity;coenzyme binding;cofactor binding;glutamate dehydrogenase (NAD+) activity;glutamate dehydrogenase [NAD(P)+] activity;GTP binding;guanyl nucleotide binding;guanyl ribonucleotide binding;identical protein binding;leucine binding;NAD bind…	cell part;cytoplasm;cytoplasmic part;intracellular membrane-bounded organelle;intracellular organelle;intracellular organelle lumen;intracellular organelle part;intracellular part;membrane-bounded organelle;membrane-enclosed lumen;mitochondrial matrix;mitochondrial part;mitochondrion;organelle;organelle lumen;organelle part	Alanine, aspartate and glutamate metabolism;Arginine and proline metabolism;D-Glutamine and D-glutamate metabolism;Nitrogen metabolism;Proximal tubule bicarbonate reclamation	3D-structure;Acetylation;ADP-ribosylation;Alternativesplicing;ATP-binding;Completeproteome;Directproteinsequencing;Diseasemutation;GTP-binding;Mitochondrion;NADP;Nucleotide-binding;Oxidoreductase;Phosphoprotein;Polymorphism;Referenceproteome;Transitpeptide	6	6	6	14.2	14.2	14.2	61.397	0	16.633	71376000	23	0.00300112	0.00331579	P00367;P49448
P00387	NADH-cytochrome b5 reductase 3;NADH-cytochrome b5 reductase 3 membrane-bound form;NADH-cytochrome b5 reductase 3 soluble form	CYB5R3	29.2901	29.2655	27.6195	29.3305	27.0541	25.2404	27.7482	26.7874	25.9582	26.1278	26.2595	+	alcohol metabolic process;biosynthetic process;blood circulation;carboxylic acid metabolic process;cellular ketone metabolic process;cellular metabolic process;cellular process;cholesterol biosynthetic process;cholesterol metabolic process;circulatory system process;L-ascorbic acid metabolic process;lipid biosynthetic process;lipid metabolic process;metabolic process;multicellular organismal proc…	adenyl nucleotide binding;adenyl ribonucleotide binding;ADP binding;AMP binding;binding;catalytic activity;coenzyme binding;cofactor binding;cytochrome-b5 reductase activity;FAD binding;flavin adenine dinucleotide binding;NAD binding;nucleotide binding;oxidoreductase activity;oxidoreductase activity, acting on NADH or NADPH;oxidoreductase activity, acting on NADH or NADPH, heme protein as accepto…	cell part;cytoplasm;cytoplasmic part;cytosolic part;endoplasmic reticulum;endoplasmic reticulum membrane;endoplasmic reticulum part;extracellular membrane-bounded organelle;extracellular organelle;extracellular region part;extracellular vesicular exosome;hemoglobin complex;intracellular membrane-bounded organelle;intracellular organelle;intracellular organelle part;intracellular part;lipid partic…	Amino sugar and nucleotide sugar metabolism	3D-structure;Acetylation;Alternativepromoterusage;Alternativesplicing;Cholesterolbiosynthesis;Cholesterolmetabolism;Completeproteome;Cytoplasm;Directproteinsequencing;Diseasemutation;Endoplasmicreticulum;FAD;Flavoprotein;Lipidbiosynthesis;Lipidmetabolism;Lipoprotein;Membrane;Mitochondrion;Mitochondrionoutermembrane;Myristate;NAD;Oxidoreductase;Phosphoprotein;Polymorphism;Referenceproteome;Steroid…	13	13	13	49.5	49.5	49.5	34.234	0	323.31	2151200000	119	0.00594168	0.00548571	P00387
P00390	Glutathione reductase, mitochondrial	GSR	26.8905	26.5508	24.9423	26.8658	24.3955	24.4549	23.3169	25.196	24.9823	23.6137	24.9885	+	amine metabolic process;biological regulation;biosynthetic process;carboxylic acid metabolic process;cell redox homeostasis;cellular amine metabolic process;cellular amino acid metabolic process;cellular biosynthetic process;cellular homeostasis;cellular ketone metabolic process;cellular macromolecule metabolic process;cellular metabolic process;cellular modified amino acid metabolic process;cell…	antioxidant activity;binding;catalytic activity;coenzyme binding;cofactor binding;disulfide oxidoreductase activity;electron carrier activity;flavin adenine dinucleotide binding;glutathione disulfide oxidoreductase activity;glutathione-disulfide reductase activity;NADP binding;nucleotide binding;oxidoreductase activity;oxidoreductase activity, acting on a sulfur group of donors;oxidoreductase act…	cell part;cytoplasmic part;cytosol;external side of plasma membrane;extracellular membrane-bounded organelle;extracellular organelle;extracellular region part;extracellular vesicular exosome;intracellular organelle lumen;intracellular organelle part;intracellular part;membrane part;membrane-bounded organelle;membrane-bounded vesicle;membrane-enclosed lumen;mitochondrial matrix;mitochondrial part;…	Glutathione metabolism	3D-structure;Acetylation;Alternativeinitiation;Alternativesplicing;Completeproteome;Cytoplasm;Directproteinsequencing;Disulfidebond;FAD;Flavoprotein;Mitochondrion;NADP;Oxidoreductase;Polymorphism;Redox-activecenter;Referenceproteome;Transitpeptide	5	5	5	17.4	17.4	17.4	56.256	0	38.263	445150000	41	0.0128973	0.00916017	P00390
P00488	Coagulation factor XIII A chain	F13A1	32.3759	32.2228	31.2701	32.3148	30.4715	30.6335	30.8082	30.8647	30.0677	29.7357	30.0375	+	biological regulation;blood coagulation;cell activation;cellular macromolecule metabolic process;cellular metabolic process;cellular process;cellular protein metabolic process;coagulation;establishment of localization;establishment of localization in cell;exocytosis;hemostasis;macromolecule metabolic process;macromolecule modification;metabolic process;multicellular organismal process;peptide cro…	binding;catalytic activity;cation binding;ion binding;metal ion binding;protein-glutamine gamma-glutamyltransferase activity;transferase activity;transferase activity, transferring acyl groups;transferase activity, transferring amino-acyl groups	blood microparticle;cell part;cytoplasmic membrane-bounded vesicle lumen;cytoplasmic part;cytoplasmic vesicle part;extracellular region;extracellular region part;intracellular organelle part;intracellular part;membrane-enclosed lumen;organelle lumen;organelle part;platelet alpha granule lumen;secretory granule lumen;vesicle lumen	Complement and coagulation cascades	3D-structure;Acetylation;Acyltransferase;Bloodcoagulation;Calcium;Completeproteome;Cytoplasm;Directproteinsequencing;Diseasemutation;Glycoprotein;Hemostasis;Metal-binding;Polymorphism;Referenceproteome;Secreted;Transferase;Zymogen	31	31	31	52.5	52.5	52.5	83.266	0	323.31	21025000000	1290	0.000906338	0.00215205	P00488
P00491	Purine nucleoside phosphorylase	PNP	29.1278	28.7668	28.2096	28.8117	27.22	27.9819	27.3063	27.4116	27.2536	26.6101	26.6428	+	biological regulation;biosynthetic process;catabolic process;cellular aromatic compound metabolic process;cellular biosynthetic process;cellular catabolic process;cellular metabolic compound salvage;cellular metabolic process;cellular nitrogen compound biosynthetic process;cellular nitrogen compound catabolic process;cellular nitrogen compound metabolic process;cellular process;coenzyme biosynthe…	anion binding;binding;catalytic activity;drug binding;ion binding;nucleobase binding;nucleoside binding;phosphate ion binding;purine base binding;purine-nucleoside phosphorylase activity;transferase activity;transferase activity, transferring glycosyl groups;transferase activity, transferring pentosyl groups	cell part;cytoplasm;cytoplasmic part;cytoskeleton;cytosol;extracellular membrane-bounded organelle;extracellular organelle;extracellular region part;extracellular vesicular exosome;intracellular;intracellular non-membrane-bounded organelle;intracellular organelle;intracellular part;membrane-bounded organelle;membrane-bounded vesicle;non-membrane-bounded organelle;organelle;vesicle	Nicotinate and nicotinamide metabolism;Purine metabolism;Pyrimidine metabolism	3D-structure;Acetylation;Completeproteome;Cytoplasm;Cytoskeleton;Directproteinsequencing;Diseasemutation;Glycosyltransferase;Polymorphism;Referenceproteome;Transferase	10	10	10	46	46	46	32.118	0	323.31	2189100000	185	0.000809935	0.00209412	P00491
P00505	Aspartate aminotransferase, mitochondrial	GOT2	25.2709	24.4799	23.8441	25.2638	NaN	22.5269	23.7171	23.4717	NaN	NaN	NaN	+	2-oxoglutarate metabolic process;4-hydroxyproline catabolic process;4-hydroxyproline metabolic process;alcohol biosynthetic process;alcohol metabolic process;amine biosynthetic process;amine catabolic process;amine metabolic process;aspartate biosynthetic process;aspartate catabolic process;aspartate family amino acid biosynthetic process;aspartate family amino acid catabolic process;aspartate fa…	binding;catalytic activity;cofactor binding;kynurenine-oxoglutarate transaminase activity;L-aspartate:2-oxoglutarate aminotransferase activity;L-phenylalanine aminotransferase activity;L-phenylalanine:2-oxoglutarate aminotransferase activity;pyridoxal phosphate binding;transaminase activity;transferase activity;transferase activity, transferring nitrogenous groups;vitamin B6 binding;vitamin bindi…	cell part;cytoplasmic part;extracellular membrane-bounded organelle;extracellular organelle;extracellular region part;extracellular vesicular exosome;intracellular membrane-bounded organelle;intracellular organelle;intracellular organelle lumen;intracellular organelle part;intracellular part;membrane;membrane-bounded organelle;membrane-bounded vesicle;membrane-enclosed lumen;mitochondrial inner m…	Alanine, aspartate and glutamate metabolism;Arginine and proline metabolism;Cysteine and methionine metabolism;Fat digestion and absorption;Phenylalanine metabolism;Phenylalanine, tyrosine and tryptophan biosynthesis;Tyrosine metabolism	Acetylation;Alternativesplicing;Aminotransferase;Cellmembrane;Completeproteome;Directproteinsequencing;Lipidtransport;Membrane;Mitochondrion;Nitration;Phosphoprotein;Polymorphism;Pyridoxalphosphate;Referenceproteome;Transferase;Transitpeptide;Transport	3	3	3	9.5	9.5	9.5	47.517	0	20.364	113620000	15	0.0149351	0.00889778	P00505
P00558	Phosphoglycerate kinase 1	PGK1	30.0821	29.9607	29.4457	29.8564	28.4833	28.5184	28.4739	29.1543	29.3758	28.5984	27.9928	+	alcohol biosynthetic process;alcohol metabolic process;biosynthetic process;carbohydrate biosynthetic process;carbohydrate metabolic process;cell differentiation;cellular biosynthetic process;cellular carbohydrate biosynthetic process;cellular carbohydrate metabolic process;cellular developmental process;cellular metabolic process;cellular process;developmental process;epithelial cell differentia…	adenyl nucleotide binding;adenyl ribonucleotide binding;ATP binding;binding;catalytic activity;kinase activity;nucleotide binding;phosphoglycerate kinase activity;phosphotransferase activity, carboxyl group as acceptor;purine nucleotide binding;purine ribonucleoside triphosphate binding;purine ribonucleotide binding;ribonucleotide binding;transferase activity;transferase activity, transferring ph…	cell part;cytoplasmic part;cytosol;extracellular membrane-bounded organelle;extracellular organelle;extracellular region part;extracellular vesicular exosome;intracellular part;membrane;membrane part;membrane raft;membrane-bounded organelle;membrane-bounded vesicle;organelle;vesicle	Carbon fixation in photosynthetic organisms;Glycolysis / Gluconeogenesis	3D-structure;Acetylation;Alternativesplicing;ATP-binding;Completeproteome;Cytoplasm;Directproteinsequencing;Diseasemutation;Glycolysis;Hereditaryhemolyticanemia;Kinase;Nucleotide-binding;Phosphoprotein;Polymorphism;Referenceproteome;Transferase	18	18	18	51.3	51.3	51.3	44.614	0	323.31	4735300000	323	0.00548801	0.00703665	P00558;P07205
P00568	Adenylate kinase isoenzyme 1	AK1	24.8278	24.6661	22.6891	24.5303	21.3194	NaN	NaN	21.4399	22.0083	NaN	20.6983	+	ADP biosynthetic process;ADP metabolic process;AMP metabolic process;ATP metabolic process;biological regulation;biosynthetic process;cell cycle arrest;cell cycle process;cellular biosynthetic process;cellular metabolic process;cellular nitrogen compound biosynthetic process;cellular nitrogen compound metabolic process;cellular process;heterocycle biosynthetic process;heterocycle metabolic proces…	adenyl nucleotide binding;adenyl ribonucleotide binding;adenylate kinase activity;ATP binding;binding;catalytic activity;kinase activity;nucleobase-containing compound kinase activity;nucleoside diphosphate kinase activity;nucleotide binding;nucleotide kinase activity;phosphotransferase activity, phosphate group as acceptor;purine nucleotide binding;purine ribonucleoside triphosphate binding;puri…	axoneme part;cell part;cell projection part;cytoplasm;cytoplasmic part;cytosol;extracellular membrane-bounded organelle;extracellular organelle;extracellular region part;extracellular vesicular exosome;intracellular part;membrane;membrane-bounded organelle;membrane-bounded vesicle;organelle;organelle part;outer dense fiber;plasma membrane;vesicle	Purine metabolism	3D-structure;Acetylation;ATP-binding;Completeproteome;Cytoplasm;Directproteinsequencing;Diseasemutation;Hereditaryhemolyticanemia;Kinase;Nucleotide-binding;Phosphoprotein;Polymorphism;Referenceproteome;Transferase	3	3	3	18.6	18.6	18.6	21.635	0	24.04	80056000	24	0.000822545	0.00207634	P00568
P00738	Haptoglobin;Haptoglobin alpha chain;Haptoglobin beta chain	HP	30.3186	29.8938	29.7351	29.7787	31.0914	32.2998	32.0683	31.3727	31.11	32.1025	31.8448	+	acute inflammatory response;acute-phase response;biological regulation;cellular component organization;cellular component organization or biogenesis;cellular membrane organization;cellular process;defense response;defense response to bacterium;endocytosis;establishment of localization;immune system process;inflammatory response;membrane invagination;membrane organization;multi-organism process;ne…	antioxidant activity;binding;catalytic activity;hemoglobin binding;protein binding	blood microparticle;cell part;cytoplasmic membrane-bounded vesicle lumen;cytoplasmic part;cytoplasmic vesicle part;endocytic vesicle lumen;extracellular membrane-bounded organelle;extracellular organelle;extracellular region;extracellular region part;extracellular space;extracellular vesicular exosome;haptoglobin-hemoglobin complex;intracellular organelle part;intracellular part;macromolecular co…		3D-structure;Acutephase;Alternativesplicing;Antibiotic;Antimicrobial;Antioxidant;Completeproteome;Directproteinsequencing;Diseasemutation;Disulfidebond;Glycoprotein;Hemoglobin-binding;Immunity;Polymorphism;Referenceproteome;Repeat;Secreted;Serineproteasehomolog;Signal;Sushi	20	20	10	45.3	45.3	29.6	45.205	0	323.31	15174000000	561	0.000828913	0.00208805	P00738
P00739	Haptoglobin-related protein	HPR	29.9731	28.0114	28.5179	29.1667	31.1752	29.4497	28.7142	31.011	31.0065	31.5126	31.39	+	biological regulation;cellular component organization;cellular component organization or biogenesis;cellular membrane organization;cellular process;endocytosis;establishment of localization;membrane invagination;membrane organization;positive regulation of defense response to virus by host;receptor-mediated endocytosis;regulation of biological process;regulation of defense response;regulation of …	binding;catalytic activity;hemoglobin binding;protein binding	blood microparticle;extracellular membrane-bounded organelle;extracellular organelle;extracellular region;extracellular region part;extracellular vesicular exosome;high-density lipoprotein particle;macromolecular complex;membrane-bounded organelle;membrane-bounded vesicle;organelle;plasma lipoprotein particle;protein-lipid complex;spherical high-density lipoprotein particle;vesicle	African trypanosomiasis	Alternativesplicing;Completeproteome;Disulfidebond;Hemoglobin-binding;Polymorphism;Referenceproteome;Secreted;Serineproteasehomolog;Signal;Sushi	18	8	8	51.4	33	33	39.029	0	269.25	9581600000	316	0.0130132	0.00910917	P00739
P00918	Carbonic anhydrase 2	CA2	28.1527	28.112	27.6758	28.6274	26.2128	26.5912	26.5443	27.0162	27.1352	26.9949	25.7221	+	anatomical structure development;anatomical structure morphogenesis;anion transport;bicarbonate transport;biological regulation;cation homeostasis;cellular cation homeostasis;cellular chemical homeostasis;cellular homeostasis;cellular ion homeostasis;cellular metabolic process;cellular monovalent inorganic cation homeostasis;cellular process;cellular response to fluid shear stress;cellular respon…	arylesterase activity;binding;carbonate dehydratase activity;carbon-oxygen lyase activity;carboxylic ester hydrolase activity;catalytic activity;cation binding;hydrolase activity;hydrolase activity, acting on ester bonds;hydro-lyase activity;ion binding;lyase activity;metal ion binding;transition metal ion binding;zinc ion binding	apical part of cell;axon;basolateral plasma membrane;cell part;cell projection;cytoplasm;cytoplasmic part;cytosol;extracellular membrane-bounded organelle;extracellular organelle;extracellular region part;extracellular space;extracellular vesicular exosome;intracellular part;membrane;membrane part;membrane-bounded organelle;membrane-bounded vesicle;microvillus;myelin sheath;neuron projection;orga…	Nitrogen metabolism	3D-structure;Acetylation;Cellmembrane;Completeproteome;Cytoplasm;Directproteinsequencing;Diseasemutation;Lyase;Membrane;Metal-binding;Osteopetrosis;Phosphoprotein;Polymorphism;Referenceproteome;Zinc	9	9	9	43.8	43.8	43.8	29.246	0	68.26	1393000000	168	0.00294876	0.00427437	P00918
P01008	Antithrombin-III	SERPINC1	28.2303	28.3841	28.7134	28.231	30.6292	30.463	29.3644	31.5521	30.0744	30.4343	29.3321	+	biological regulation;blood coagulation;coagulation;hemostasis;multicellular organismal process;negative regulation of biological process;negative regulation of catalytic activity;negative regulation of defense response;negative regulation of endopeptidase activity;negative regulation of hydrolase activity;negative regulation of inflammatory response;negative regulation of molecular function;nega…	binding;carbohydrate binding;endopeptidase inhibitor activity;endopeptidase regulator activity;enzyme binding;enzyme inhibitor activity;enzyme regulator activity;glycosaminoglycan binding;heparin binding;pattern binding;peptidase inhibitor activity;peptidase regulator activity;polysaccharide binding;protease binding;protein binding;serine-type endopeptidase inhibitor activity	blood microparticle;cell part;extracellular membrane-bounded organelle;extracellular organelle;extracellular region;extracellular region part;extracellular space;extracellular vesicular exosome;membrane;membrane-bounded organelle;membrane-bounded vesicle;organelle;plasma membrane;vesicle	Complement and coagulation cascades	3D-structure;Bloodcoagulation;Completeproteome;Directproteinsequencing;Diseasemutation;Disulfidebond;Glycoprotein;Hemostasis;Heparin-binding;Phosphoprotein;Polymorphism;Proteaseinhibitor;Referenceproteome;Secreted;Serineproteaseinhibitor;Signal;Thrombophilia	24	24	24	51.5	51.5	51.5	52.602	0	323.31	5971400000	650	0.00698596	0.0065	P01008;CON__P41361
P01024	Complement C3;Complement C3 beta chain;C3-beta-c;Complement C3 alpha chain;C3a anaphylatoxin;Acylation stimulating protein;Complement C3b alpha chain;Complement C3c alpha chain fragment 1;Complement C3dg fragment;Complement C3g fragment;Complement C3d fragment;Complement C3f fragment;Complement C3c alpha chain fragment 2	C3	31.716	31.1315	31.1134	30.7659	33.1385	32.7252	33.005	32.3701	32.5525	32.4381	33.139	+	activation of immune response;biological regulation;carboxylic acid metabolic process;cell surface receptor linked signaling pathway;cellular ketone metabolic process;cellular lipid metabolic process;cellular metabolic process;cellular process;cellular response to stimulus;complement activation;complement activation, alternative pathway;complement activation, classical pathway;defense response;fa…	binding;C5a anaphylatoxin chemotactic receptor binding;C5L2 anaphylatoxin chemotactic receptor binding;endopeptidase inhibitor activity;endopeptidase regulator activity;enzyme inhibitor activity;enzyme regulator activity;G-protein-coupled receptor binding;peptidase inhibitor activity;peptidase regulator activity;protein binding;receptor binding	blood microparticle;cell part;extracellular membrane-bounded organelle;extracellular organelle;extracellular region;extracellular region part;extracellular space;extracellular vesicular exosome;membrane;membrane-bounded organelle;membrane-bounded vesicle;organelle;plasma membrane;vesicle	Chagas disease (American trypanosomiasis);Complement and coagulation cascades;ko05152;Leishmaniasis;Phagosome;Staphylococcus aureus infection;Systemic lupus erythematosus	3D-structure;Age-relatedmaculardegeneration;Cleavageonpairofbasicresidues;Complementalternatepathway;Complementpathway;Completeproteome;Directproteinsequencing;Diseasemutation;Disulfidebond;Fattyacidmetabolism;Glycoprotein;Hemolyticuremicsyndrome;Immunity;Inflammatoryresponse;Innateimmunity;Lipidmetabolism;Phosphoprotein;Polymorphism;Referenceproteome;Secreted;Signal;Thioesterbond	75	75	69	59	59	56	187.15	0	323.31	35184000000	2703	0.000229228	0.00166667	P01024
P01033	Metalloproteinase inhibitor 1	TIMP1	23.2063	23.7667	22.413	23.3624	NaN	NaN	NaN	NaN	20.7952	20.411	NaN	+	aging;biological regulation;blood coagulation;cell activation;cellular component disassembly;cellular component disassembly at cellular level;cellular component organization;cellular component organization at cellular level;cellular component organization or biogenesis;cellular component organization or biogenesis at cellular level;cellular process;coagulation;developmental process;establishment …	binding;cation binding;cytokine activity;endopeptidase inhibitor activity;endopeptidase regulator activity;enzyme binding;enzyme inhibitor activity;enzyme regulator activity;ion binding;metal ion binding;metalloendopeptidase inhibitor activity;metalloenzyme inhibitor activity;metalloenzyme regulator activity;peptidase inhibitor activity;peptidase regulator activity;protease binding;protein bindin…	basement membrane;cell part;cytoplasmic membrane-bounded vesicle lumen;cytoplasmic part;cytoplasmic vesicle part;extracellular matrix;extracellular matrix part;extracellular membrane-bounded organelle;extracellular organelle;extracellular region;extracellular region part;extracellular space;extracellular vesicular exosome;intracellular organelle part;intracellular part;membrane-bounded organelle;…		3D-structure;Completeproteome;Directproteinsequencing;Disulfidebond;Glycoprotein;Growthfactor;Metal-binding;Metalloenzymeinhibitor;Metalloproteaseinhibitor;Proteaseinhibitor;Referenceproteome;Secreted;Signal;Zinc	1	1	1	5.8	5.8	5.8	23.171	0.0091864	3.2587	27807000	4	0.000219252	0.00104615	P01033
P01137	Transforming growth factor beta-1;Latency-associated peptide	TGFB1	27.5923	27.3769	26.0376	28.8193	23.1488	22.1871	23.6588	23.1299	21.4985	21.7208	21.4633	+	active induction of host immune response by virus;adaptive immune response;adaptive immune response based on somatic recombination of immune receptors built from immunoglobulin superfamily domains;aging;amine metabolic process;aminoglycan catabolic process;aminoglycan metabolic process;anatomical structure development;anatomical structure morphogenesis;ATP biosynthetic process;ATP metabolic proce…	antigen binding;binding;cytokine activity;cytokine receptor binding;enzyme binding;glycoprotein binding;protein binding;receptor binding;transforming growth factor beta receptor binding;type I transforming growth factor beta receptor binding;type II transforming growth factor beta receptor binding;type III transforming growth factor beta receptor binding	axon;blood microparticle;cell body;cell part;cell projection;cell surface;cytoplasm;cytoplasmic membrane-bounded vesicle lumen;cytoplasmic part;cytoplasmic vesicle part;extracellular matrix;extracellular region;extracellular region part;extracellular space;Golgi apparatus part;Golgi lumen;intracellular membrane-bounded organelle;intracellular organelle;intracellular organelle lumen;intracellular …	Amoebiasis;Cell cycle;Chagas disease (American trypanosomiasis);Chronic myeloid leukemia;Colorectal cancer;Cytokine-cytokine receptor interaction;Dilated cardiomyopathy;Endocytosis;Hypertrophic cardiomyopathy (HCM);Intestinal immune network for IgA production;ko05152;Leishmaniasis;Malaria;MAPK signaling pathway;Osteoclast differentiation;Pancreatic cancer;Pathways in cancer;Renal cell carcinoma;R…	3D-structure;Cleavageonpairofbasicresidues;Completeproteome;Directproteinsequencing;Diseasemutation;Disulfidebond;Extracellularmatrix;Glycoprotein;Growthfactor;Mitogen;Polymorphism;Referenceproteome;Secreted;Signal	11	11	11	32.8	32.8	32.8	44.341	0	108.35	765540000	71	7.62026e-05	0.000285714	P01137
P01833	Polymeric immunoglobulin receptor;Secretory component	PIGR	25.2809	24.6195	25.9152	25.9797	28.4247	28.7053	25.934	26.9578	28.2874	28.7199	27.8063	+	anatomical structure homeostasis;biological regulation;cell surface receptor linked signaling pathway;cellular component organization;cellular component organization or biogenesis;cellular localization;cellular macromolecule localization;cellular membrane organization;cellular process;cellular protein localization;cellular response to stimulus;detection of chemical stimulus;detection of chemical …	binding;immunoglobulin binding;immunoglobulin receptor activity;molecular transducer activity;polymeric immunoglobulin binding;polymeric immunoglobulin receptor activity;protein binding;protein complex binding;receptor activity;signal transducer activity;signaling receptor activity;transmembrane signaling receptor activity	cell part;extracellular membrane-bounded organelle;extracellular organelle;extracellular region part;extracellular space;extracellular vesicular exosome;integral to membrane;integral to plasma membrane;intrinsic to membrane;intrinsic to plasma membrane;macromolecular complex;membrane;membrane part;membrane-bounded organelle;membrane-bounded vesicle;organelle;plasma membrane;plasma membrane part;p…	Intestinal immune network for IgA production	3D-structure;Cellmembrane;Completeproteome;Directproteinsequencing;Disulfidebond;Glycoprotein;Immunoglobulindomain;Membrane;Phosphoprotein;Polymorphism;Referenceproteome;Repeat;Secreted;Signal;Transmembrane;Transmembranehelix	8	8	8	11.1	11.1	11.1	83.283	0	130.59	1245600000	89	0.0136733	0.00899341	P01833
P02647	Apolipoprotein A-I;Proapolipoprotein A-I;Truncated apolipoprotein A-I	APOA1	32.7929	32.4234	33.5251	33.3943	35.679	34.9891	36.3127	34.8136	34.0215	34.8183	36.7724	+	adrenal gland development;alcohol metabolic process;amine metabolic process;anatomical structure development;anatomical structure morphogenesis;axon regeneration;axonogenesis;biological regulation;biosynthetic process;blood coagulation;blood vessel endothelial cell migration;C21-steroid hormone metabolic process;cell activation;cell migration;cell motility;cell part morphogenesis;cell projection …	alcohol binding;amine binding;apolipoprotein A-I receptor binding;apolipoprotein receptor binding;beta-amyloid binding;binding;cation binding;chemorepellent activity;cholesterol binding;cholesterol transporter activity;enzyme activator activity;enzyme binding;enzyme inhibitor activity;enzyme regulator activity;high-density lipoprotein particle binding;high-density lipoprotein particle receptor bi…	blood microparticle;cell part;cell surface;chylomicron;cytoplasmic membrane-bounded vesicle;cytoplasmic membrane-bounded vesicle lumen;cytoplasmic part;cytoplasmic vesicle;cytoplasmic vesicle part;cytosol;discoidal high-density lipoprotein particle;early endosome;endocytic vesicle;endocytic vesicle lumen;endoplasmic reticulum lumen;endoplasmic reticulum part;endosome;extracellular membrane-bounde…	African trypanosomiasis;Fat digestion and absorption;PPAR signaling pathway;Vitamin digestion and absorption	3D-structure;Amyloid;Amyloidosis;Atherosclerosis;Cholesterolmetabolism;Completeproteome;Directproteinsequencing;Diseasemutation;Glycation;Glycoprotein;HDL;Lipidmetabolism;Lipidtransport;Lipoprotein;Neuropathy;Oxidation;Palmitate;Phosphoprotein;Polymorphism;Referenceproteome;Repeat;Secreted;Signal;Steroidmetabolism;Sterolmetabolism;Transport	42	42	42	88	88	88	30.777	0	323.31	225060000000	3691	0.00720499	0.00629565	P02647;CON__P15497
P02649	Apolipoprotein E	APOE	30.4239	30.2771	30.3282	32.7381	34.1622	33.0065	34.9993	34.5728	32.4499	32.6865	34.9009	+	acylglycerol catabolic process;acylglycerol metabolic process;aging;alcohol metabolic process;alpha-amino-3-hydroxy-5-methyl-4-isoxazole propionate receptor clustering;anatomical structure morphogenesis;artery morphogenesis;axon regeneration;axonogenesis;biological regulation;biosynthetic process;blood vessel morphogenesis;calcium ion homeostasis;carboxylic acid transport;catabolic process;cation…	antioxidant activity;beta-amyloid binding;binding;carbohydrate binding;cation binding;cholesterol binding;cholesterol transporter activity;cytoskeletal protein binding;enzyme activator activity;enzyme regulator activity;glycosaminoglycan binding;heparin binding;hydroxyapatite binding;identical protein binding;ion binding;lipid binding;lipid transporter activity;lipoprotein particle binding;lipopr…	blood microparticle;cell body;cell part;cell projection;chylomicron;cytoplasm;cytoplasmic membrane-bounded vesicle lumen;cytoplasmic part;cytoplasmic vesicle part;cytoskeletal part;dendrite;discoidal high-density lipoprotein particle;early endosome;endocytic vesicle lumen;endoplasmic reticulum;endosome;envelope;extracellular matrix;extracellular membrane-bounded organelle;extracellular organelle;…	Alzheimer's disease	3D-structure;Alzheimerdisease;Amyloidosis;Cholesterolmetabolism;Chylomicron;Completeproteome;Directproteinsequencing;Diseasemutation;Glycation;Glycoprotein;HDL;Heparin-binding;Hyperlipidemia;Lipidmetabolism;Lipidtransport;Neurodegeneration;Oxidation;Phosphoprotein;Polymorphism;Referenceproteome;Repeat;Secreted;Signal;Steroidmetabolism;Sterolmetabolism;Transport;VLDL	23	23	23	68.5	68.5	68.5	36.154	0	323.31	66592000000	1695	0.013533	0.0086055	P02649;CON__Q03247
P02652	Apolipoprotein A-II;Proapolipoprotein A-II;Truncated apolipoprotein A-II	APOA2	23.6702	22.2606	23.924	25.0782	27.0713	25.5473	27.3319	26.9327	26.1788	25.732	29.1279	+	acute inflammatory response;acylglycerol catabolic process;acylglycerol metabolic process;alcohol metabolic process;amine metabolic process;anatomical structure morphogenesis;biological regulation;biosynthetic process;catabolic process;cellular amine metabolic process;cellular biogenic amine metabolic process;cellular biosynthetic process;cellular catabolic process;cellular component assembly;cel…	alcohol binding;amine binding;apolipoprotein receptor binding;binding;cation binding;cholesterol binding;cholesterol transporter activity;enzyme activator activity;enzyme inhibitor activity;enzyme regulator activity;high-density lipoprotein particle binding;high-density lipoprotein particle receptor binding;identical protein binding;ion binding;lipase inhibitor activity;lipid binding;lipid transp…	blood microparticle;cell part;chylomicron;cytoplasmic part;cytosol;early endosome;endoplasmic reticulum lumen;endoplasmic reticulum part;endosome;extracellular membrane-bounded organelle;extracellular organelle;extracellular region;extracellular region part;extracellular vesicular exosome;high-density lipoprotein particle;intracellular membrane-bounded organelle;intracellular organelle;intracellu…	PPAR signaling pathway	3D-structure;Cleavageonpairofbasicresidues;Completeproteome;Directproteinsequencing;Disulfidebond;Glycoprotein;HDL;Host-virusinteraction;Lipidtransport;Oxidation;Phosphoprotein;Pyrrolidonecarboxylicacid;Referenceproteome;Secreted;Signal;Transport	5	5	5	41	41	41	11.175	0	90.416	672750000	67	0.0130399	0.00823585	P02652
P02656	Apolipoprotein C-III	APOC3	26.9375	26.9395	26.5459	30.1814	31.1767	31.3571	32.8627	31.9119	28.9539	30.7379	33.7344	+	acylglycerol catabolic process;acylglycerol metabolic process;alcohol metabolic process;biological regulation;carbohydrate homeostasis;catabolic process;cell surface receptor linked signaling pathway;cellular catabolic process;cellular chemical homeostasis;cellular component assembly;cellular component organization;cellular component organization or biogenesis;cellular glucose homeostasis;cellula…	binding;cholesterol binding;enzyme inhibitor activity;enzyme regulator activity;high-density lipoprotein particle receptor binding;lipase inhibitor activity;lipid binding;lipoprotein particle receptor binding;phospholipid binding;protein binding;receptor binding;steroid binding;sterol binding	cell part;chylomicron;cytoplasmic part;early endosome;endosome;extracellular membrane-bounded organelle;extracellular organelle;extracellular region;extracellular region part;extracellular space;extracellular vesicular exosome;high-density lipoprotein particle;intermediate-density lipoprotein particle;intracellular membrane-bounded organelle;intracellular organelle;intracellular part;macromolecul…	PPAR signaling pathway	3D-structure;Chylomicron;Completeproteome;Directproteinsequencing;Diseasemutation;Glycoprotein;Lipiddegradation;Lipidmetabolism;Lipidtransport;Polymorphism;Referenceproteome;Secreted;Sialicacid;Signal;Transport;VLDL	7	7	7	62.6	62.6	62.6	10.852	0	277.6	17039000000	247	0.0181614	0.00990717	P02656
P02750	Leucine-rich alpha-2-glycoprotein	LRG1	NaN	21.7098	NaN	NaN	22.8734	26.764	24.2598	23.2542	22.5722	25.6804	24.1254	+	biological regulation;brown fat cell differentiation;cell differentiation;cellular developmental process;cellular process;developmental process;fat cell differentiation;positive regulation of angiogenesis;positive regulation of biological process;positive regulation of cell communication;positive regulation of cell proliferation;positive regulation of cellular process;positive regulation of devel…		cell part;extracellular membrane-bounded organelle;extracellular organelle;extracellular region;extracellular region part;extracellular space;extracellular vesicular exosome;membrane;membrane-bounded organelle;membrane-bounded vesicle;organelle;vesicle		Completeproteome;Directproteinsequencing;Disulfidebond;Glycoprotein;Leucine-richrepeat;Polymorphism;Referenceproteome;Repeat;Secreted;Signal	6	6	6	21.6	21.6	21.6	38.177	0	17.634	99202000	33	0.0130382	0.00817143	P02750
P02760	Protein AMBP;Alpha-1-microglobulin;Inter-alpha-trypsin inhibitor light chain;Trypstatin	AMBP	27.9381	27.9924	27.1409	26.9824	28.7346	29.2567	28.7417	28.2504	29.1981	29.1963	28.5014	+	biological adhesion;biological regulation;catabolic process;cell adhesion;cellular catabolic process;cellular component organization;cellular component organization or biogenesis;cellular macromolecule metabolic process;cellular membrane organization;cellular metabolic process;cellular nitrogen compound catabolic process;cellular nitrogen compound metabolic process;cellular process;cellular prote…	binding;calcium channel inhibitor activity;calcium channel regulator activity;calcium oxalate binding;cation binding;channel inhibitor activity;channel regulator activity;endopeptidase inhibitor activity;endopeptidase regulator activity;enzyme inhibitor activity;enzyme regulator activity;heme binding;identical protein binding;IgA binding;immunoglobulin binding;ion binding;ion channel inhibitor ac…	blood microparticle;cell part;cell surface;extracellular membrane-bounded organelle;extracellular organelle;extracellular region;extracellular region part;extracellular space;extracellular vesicular exosome;intracellular membrane-bounded organelle;intracellular organelle;intracellular part;membrane;membrane-bounded organelle;membrane-bounded vesicle;organelle;plasma membrane;vesicle		3D-structure;Chromophore;Cleavageonpairofbasicresidues;Completeproteome;Directproteinsequencing;Disulfidebond;Glycoprotein;Host-virusinteraction;Proteaseinhibitor;Referenceproteome;Repeat;Secreted;Serineproteaseinhibitor;Signal	8	8	8	34.9	34.9	34.9	38.999	0	101.56	2330000000	244	0.0057873	0.00681283	P02760
P02763	Alpha-1-acid glycoprotein 1	ORM1	27.0327	27.555	27.3124	27.141	28.8819	27.8424	28.1838	29.0075	28.937	28.9681	29.6621	+	acute inflammatory response;acute-phase response;biological regulation;defense response;establishment of localization;inflammatory response;negative regulation of biological process;negative regulation of cytokine production;negative regulation of interleukin-6 production;negative regulation of multicellular organismal process;negative regulation of tumor necrosis factor production;regulation of …		blood microparticle;extracellular membrane-bounded organelle;extracellular organelle;extracellular region;extracellular region part;extracellular space;extracellular vesicular exosome;membrane-bounded organelle;membrane-bounded vesicle;organelle;vesicle		3D-structure;Acutephase;Completeproteome;Directproteinsequencing;Disulfidebond;Glycoprotein;Polymorphism;Pyrrolidonecarboxylicacid;Referenceproteome;Secreted;Signal;Transport	8	8	6	34.3	34.3	25.9	23.511	0	118.64	2314900000	223	0.000299375	0.00176147	P02763
P02775	Platelet basic protein;Connective tissue-activating peptide III;TC-2;Connective tissue-activating peptide III(1-81);Beta-thromboglobulin;Neutrophil-activating peptide 2(74);Neutrophil-activating peptide 2(73);Neutrophil-activating peptide 2;TC-1;Neutrophil-activating peptide 2(1-66);Neutrophil-activating peptide 2(1-63)	PPBP	31.6484	32.1042	31.2632	32.0645	28.9855	28.0414	29.8751	29.0205	27.3787	28.4578	26.6503	+	biological regulation;blood coagulation;carbohydrate transport;cell activation;cell chemotaxis;cell migration;cell motility;cell surface receptor linked signaling pathway;cellular component movement;cellular process;cellular response to chemical stimulus;cellular response to cytokine stimulus;cellular response to organic substance;cellular response to stimulus;chemokine-mediated signaling pathway…	binding;carbohydrate transmembrane transporter activity;chemokine activity;chemokine receptor binding;CXCR chemokine receptor binding;cytokine activity;cytokine receptor binding;glucose transmembrane transporter activity;G-protein-coupled receptor binding;hexose transmembrane transporter activity;monosaccharide transmembrane transporter activity;protein binding;receptor binding;substrate-specific…	cell part;cytoplasmic membrane-bounded vesicle lumen;cytoplasmic part;cytoplasmic vesicle part;extracellular region;extracellular region part;extracellular space;intracellular organelle part;intracellular part;membrane-enclosed lumen;organelle lumen;organelle part;platelet alpha granule lumen;secretory granule lumen;vesicle lumen	Chemokine signaling pathway;Cytokine-cytokine receptor interaction	3D-structure;Antibiotic;Antimicrobial;Chemotaxis;Cleavageonpairofbasicresidues;Completeproteome;Cytokine;Directproteinsequencing;Disulfidebond;Growthfactor;Mitogen;Referenceproteome;Secreted;Signal	5	5	5	37.5	37.5	37.5	13.894	0	323.31	12887000000	154	0.000481604	0.00165217	P02775
P02776;P10720	Platelet factor 4;Platelet factor 4, short form;Platelet factor 4 variant;Platelet factor 4 variant(4-74);Platelet factor 4 variant(5-74);Platelet factor 4 variant(6-74)	PF4;PF4V1	30.4788	30.4124	29.2034	30.6278	27.71	25.1686	26.9119	26.05	24.4036	25.3713	24.5255	+	biological regulation;blood coagulation;cell activation;cell chemotaxis;cell migration;cell motility;cell surface receptor linked signaling pathway;cellular component movement;cellular process;cellular response to chemical stimulus;cellular response to cytokine stimulus;cellular response to organic substance;cellular response to stimulus;chemokine-mediated signaling pathway;chemotaxis;coagulation…	binding;carbohydrate binding;chemokine activity;chemokine receptor binding;CXCR chemokine receptor binding;CXCR3 chemokine receptor binding;cytokine activity;cytokine receptor binding;glycosaminoglycan binding;G-protein-coupled receptor binding;heparin binding;pattern binding;polysaccharide binding;protein binding;receptor binding	cell part;cytoplasmic membrane-bounded vesicle lumen;cytoplasmic part;cytoplasmic vesicle part;extracellular region;extracellular region part;extracellular space;intracellular organelle part;intracellular part;membrane-enclosed lumen;organelle lumen;organelle part;platelet alpha granule lumen;secretory granule lumen;vesicle lumen	Chemokine signaling pathway;Cytokine-cytokine receptor interaction	3D-structure;Chemotaxis;Completeproteome;Cytokine;Directproteinsequencing;Disulfidebond;Glycoprotein;Heparin-binding;Proteoglycan;Referenceproteome;Secreted;Signal	3	3	3	35.6	35.6	35.6	10.845	0	48.443	4365500000	70	0.000128868	0.0008	P02776;P10720
P02786	Transferrin receptor protein 1;Transferrin receptor protein 1, serum form	TFRC	28.066	27.4888	29.002	28.6878	30.4807	28.6263	29.1073	32.3251	32.7999	33.5357	32.6309	+	biological regulation;cation homeostasis;cation transport;cell differentiation;cellular cation homeostasis;cellular chemical homeostasis;cellular developmental process;cellular homeostasis;cellular ion homeostasis;cellular iron ion homeostasis;cellular metal ion homeostasis;cellular process;cellular response to chemical stimulus;cellular response to drug;cellular response to stimulus;chemical hom…	binding;cargo receptor activity;double-stranded RNA binding;identical protein binding;nucleic acid binding;protein binding;receptor activity;RNA binding;transferrin receptor activity	blood microparticle;cell part;cell surface;coated pit;cytoplasmic membrane-bounded vesicle;cytoplasmic part;cytoplasmic vesicle;endosome;external side of plasma membrane;extracellular membrane-bounded organelle;extracellular organelle;extracellular region;extracellular region part;extracellular space;extracellular vesicular exosome;integral to membrane;integral to plasma membrane;intracellular me…	Endocytosis;Hematopoietic cell lineage;Phagosome	3D-structure;Cellmembrane;Completeproteome;Directproteinsequencing;Disulfidebond;Endocytosis;Glycoprotein;Host-virusinteraction;Lipoprotein;Membrane;Palmitate;Phosphoprotein;Polymorphism;Receptor;Referenceproteome;Secreted;Signal-anchor;Transmembrane;Transmembranehelix	33	33	33	48.7	48.7	48.7	84.87	0	323.31	17191000000	782	4.96556e-05	0.000347826	P02786
P04003	C4b-binding protein alpha chain	C4BPA	29.7871	30.0938	28.9959	29.8963	32.0614	31.2277	32.1252	32.3242	31.3038	32.6533	30.5465	+	activation of immune response;biological regulation;complement activation;complement activation, classical pathway;defense response;humoral immune response;immune effector process;immune response;immune system process;innate immune response;macromolecule metabolic process;metabolic process;negative regulation of biological process;negative regulation of complement activation;negative regulation o…		blood microparticle;cell part;extracellular region;extracellular region part;extracellular space;membrane;other organism cell;other organism part;plasma membrane	Complement and coagulation cascades	3D-structure;Complementpathway;Completeproteome;Directproteinsequencing;Disulfidebond;Glycoprotein;Immunity;Innateimmunity;Polymorphism;Referenceproteome;Repeat;Secreted;Signal;Sushi	15	15	15	27	27	27	67.033	0	323.31	16633000000	660	0.0053137	0.0055	P04003;CON__Q28065
P04075	Fructose-bisphosphate aldolase A	ALDOA	31.0154	30.9809	30.2888	30.8218	29.1939	29.1921	29.0474	28.6417	29.732	29.0657	29.0227	+	actin cytoskeleton organization;actin filament organization;actin filament-based process;alcohol biosynthetic process;alcohol catabolic process;alcohol metabolic process;anatomical structure homeostasis;ATP biosynthetic process;ATP metabolic process;biological regulation;biosynthetic process;blood coagulation;carbohydrate biosynthetic process;carbohydrate catabolic process;carbohydrate metabolic …	actin binding;aldehyde-lyase activity;binding;carbohydrate binding;carbon-carbon lyase activity;catalytic activity;cytoskeletal protein binding;fructose binding;fructose-bisphosphate aldolase activity;identical protein binding;lyase activity;monosaccharide binding;protein binding;sugar binding;tubulin binding	actin cytoskeleton;cell part;contractile fiber part;cytoplasmic membrane-bounded vesicle lumen;cytoplasmic part;cytoplasmic vesicle part;cytoskeleton;cytosol;extracellular membrane-bounded organelle;extracellular organelle;extracellular region;extracellular region part;extracellular space;extracellular vesicular exosome;I band;intracellular membrane-bounded organelle;intracellular non-membrane-bo…	Carbon fixation in photosynthetic organisms;Fructose and mannose metabolism;Glycolysis / Gluconeogenesis;Pentose phosphate pathway	3D-structure;Acetylation;Alternativesplicing;Completeproteome;Cytoplasm;Directproteinsequencing;Diseasemutation;Glycogenstoragedisease;Glycolysis;Hereditaryhemolyticanemia;Lyase;Phosphoprotein;Polymorphism;Referenceproteome;Schiffbase	17	17	17	57.4	57.4	57.4	39.42	0	323.31	8456800000	445	0.000227176	0.00161702	P04075
P04083	Annexin A1	ANXA1	26.1946	26.3521	27.3777	26.4402	28.2369	27.7588	28.1624	29.3954	29.8925	28.7147	28.2495	+	acid secretion;alpha-beta T cell activation;alpha-beta T cell differentiation;anatomical structure development;arachidonic acid secretion;biological regulation;carboxylic acid transport;cell activation;cell differentiation;cell surface receptor linked signaling pathway;cellular component movement;cellular developmental process;cellular macromolecule metabolic process;cellular metabolic process;ce…	ATPase activity;ATPase activity, coupled;binding;binding, bridging;calcium ion binding;calcium-dependent phospholipid binding;calcium-dependent protein binding;catalytic activity;cation binding;DNA binding;DNA-dependent ATPase activity;double-stranded DNA-dependent ATPase activity;enzyme inhibitor activity;enzyme regulator activity;helicase activity;hydrolase activity;hydrolase activity, acting o…	adherens junction;anchoring junction;basolateral plasma membrane;cell junction;cell part;cell projection;cell surface;cell-substrate adherens junction;cell-substrate junction;cilium;cornified envelope;cytoplasm;cytoplasmic part;cytoskeleton;endosome;extracellular membrane-bounded organelle;extracellular organelle;extracellular region;extracellular region part;extracellular space;extracellular ves…		3D-structure;Acetylation;Annexin;Calcium;Calcium/phospholipid-binding;Cellmembrane;Cellprojection;Cilium;Completeproteome;Cytoplasm;Directproteinsequencing;Isopeptidebond;Membrane;Nucleus;PhospholipaseA2inhibitor;Phosphoprotein;Referenceproteome;Repeat	14	14	14	51.4	51.4	51.4	38.714	0	323.31	1898500000	189	0.000884483	0.00203974	P04083
P04275	von Willebrand factor;von Willebrand antigen 2	VWF	29.5239	29.4422	31.2521	29.5002	27.3241	27.7383	27.7713	27.614	27.6811	27.3223	28.5045	+	anatomical structure development;biological adhesion;biological regulation;blood coagulation;blood coagulation, intrinsic pathway;cell activation;cell adhesion;cell-substrate adhesion;cellular component assembly;cellular component organization;cellular component organization at cellular level;cellular component organization or biogenesis;cellular component organization or biogenesis at cellular l…	binding;chaperone binding;collagen binding;enzyme binding;glycoprotein binding;identical protein binding;immunoglobulin binding;integrin binding;protease binding;protein binding;protein complex binding;protein dimerization activity;protein homodimerization activity;protein N-terminus binding;receptor binding	cell part;clathrin-coated vesicle;coated vesicle;cytoplasmic membrane-bounded vesicle;cytoplasmic membrane-bounded vesicle lumen;cytoplasmic part;cytoplasmic vesicle;cytoplasmic vesicle part;endoplasmic reticulum;external side of plasma membrane;extracellular matrix;extracellular membrane-bounded organelle;extracellular organelle;extracellular region;extracellular region part;extracellular vesicu…	Complement and coagulation cascades;ECM-receptor interaction;Focal adhesion	3D-structure;Alternativesplicing;Bloodcoagulation;Celladhesion;Cleavageonpairofbasicresidues;Completeproteome;Directproteinsequencing;Diseasemutation;Disulfidebond;Extracellularmatrix;Glycoprotein;Hemostasis;Isopeptidebond;Polymorphism;Referenceproteome;Repeat;Secreted;Signal;Ublconjugation;vonWillebranddisease	49	49	49	20.8	20.8	20.8	309.26	0	323.31	4580700000	621	0.00173005	0.00267358	P04275
P04406	Glyceraldehyde-3-phosphate dehydrogenase	GAPDH	32.3101	32.0434	31.7804	31.9284	31.0179	31.6458	31.1761	31.2234	31.2158	30.7291	30.4849	+	alcohol biosynthetic process;alcohol metabolic process;apoptosis;biological regulation;biosynthetic process;carbohydrate biosynthetic process;carbohydrate metabolic process;cell death;cellular biosynthetic process;cellular carbohydrate biosynthetic process;cellular carbohydrate metabolic process;cellular component organization;cellular component organization at cellular level;cellular component o…	binding;catalytic activity;coenzyme binding;cofactor binding;cytoskeletal protein binding;glyceraldehyde-3-phosphate dehydrogenase (NAD+) (phosphorylating) activity;identical protein binding;microtubule binding;NAD binding;NADP binding;nucleotide binding;oxidoreductase activity;oxidoreductase activity, acting on the aldehyde or oxo group of donors;oxidoreductase activity, acting on the aldehyde o…	cell part;cytoplasm;cytoplasmic part;cytoskeleton;cytosol;extracellular membrane-bounded organelle;extracellular organelle;extracellular region part;extracellular vesicular exosome;intracellular membrane-bounded organelle;intracellular non-membrane-bounded organelle;intracellular organelle;intracellular organelle part;intracellular part;lipid particle;macromolecular complex;membrane;membrane-boun…	Alzheimer's disease;Glycolysis / Gluconeogenesis	3D-structure;Acetylation;ADP-ribosylation;Alternativesplicing;Apoptosis;Completeproteome;Cytoplasm;Cytoskeleton;Directproteinsequencing;Glycolysis;Membrane;Methylation;NAD;Nucleus;Oxidoreductase;Phosphoprotein;Polymorphism;Referenceproteome;S-nitrosylation;Transferase;Translationregulation;Ublconjugation	17	17	17	69.9	69.9	69.9	36.053	0	323.31	22654000000	970	0.00304408	0.00606607	P04406;O14556
P04839	Cytochrome b-245 heavy chain	CYBB	22.1715	22.8194	23.134	22.5612	23.9199	22.8207	23.0132	25.4131	26.0186	24.511	24.3911	+	antigen processing and presentation;antigen processing and presentation of exogenous antigen;antigen processing and presentation of exogenous peptide antigen;antigen processing and presentation of exogenous peptide antigen via MHC class I;antigen processing and presentation of exogenous peptide antigen via MHC class I, TAP-dependent;antigen processing and presentation of peptide antigen;antigen p…	binding;catalytic activity;cation binding;channel activity;coenzyme binding;cofactor binding;flavin adenine dinucleotide binding;gated channel activity;heme binding;ion binding;ion channel activity;ion transmembrane transporter activity;iron ion binding;metal ion binding;oxidoreductase activity;oxidoreductase activity, acting on NADH or NADPH;oxidoreductase activity, acting on NADH or NADPH, oxyg…	cell body;cell part;cell projection;cytoplasmic part;cytoplasmic vesicle membrane;cytoplasmic vesicle part;dendrite;endocytic vesicle membrane;endoplasmic reticulum;Golgi apparatus;integral to membrane;integral to plasma membrane;intracellular membrane-bounded organelle;intracellular organelle;intracellular organelle part;intracellular part;intrinsic to membrane;intrinsic to plasma membrane;macro…	Leukocyte transendothelial migration;Osteoclast differentiation;Phagosome	3D-structure;Cellmembrane;Chronicgranulomatousdisease;Completeproteome;Directproteinsequencing;Diseasemutation;Electrontransport;FAD;Flavoprotein;Glycoprotein;Heme;Ionchannel;Iontransport;Iron;Membrane;Metal-binding;NADP;Oxidoreductase;Phosphoprotein;Polymorphism;Referenceproteome;Transmembrane;Transmembranehelix;Transport;Voltage-gatedchannel	3	3	3	4.4	4.4	4.4	65.335	0.00080906	6.6928	130820000	20	0.00137281	0.00232044	P04839;Q9Y5S8
P04843	Dolichyl-diphosphooligosaccharide--protein glycosyltransferase subunit 1	RPN1	27.707	27.6958	24.3979	27.7079	22.1375	NaN	23.193	23.7879	21.322	NaN	20.7171	+	biosynthetic process;carbohydrate metabolic process;cellular biosynthetic process;cellular carbohydrate metabolic process;cellular macromolecule biosynthetic process;cellular macromolecule metabolic process;cellular metabolic process;cellular process;cellular protein metabolic process;cotranslational protein targeting to membrane;establishment of localization;establishment of localization in cell…	catalytic activity;dolichyl-diphosphooligosaccharide-protein glycotransferase activity;oligosaccharyl transferase activity;transferase activity;transferase activity, transferring glycosyl groups;transferase activity, transferring hexosyl groups	cell part;cytoplasmic membrane-bounded vesicle;cytoplasmic part;cytoplasmic vesicle;endoplasmic reticulum;endoplasmic reticulum membrane;endoplasmic reticulum part;integral to membrane;intracellular membrane-bounded organelle;intracellular organelle;intracellular organelle part;intracellular part;intrinsic to membrane;macromolecular complex;melanosome;membrane;membrane part;membrane-bounded organ…	N-Glycan biosynthesis;Protein processing in endoplasmic reticulum;Various types of N-glycan biosynthesis	Acetylation;Completeproteome;Endoplasmicreticulum;Glycoprotein;Glycosyltransferase;Membrane;Referenceproteome;Signal;Transferase;Transmembrane;Transmembranehelix	12	12	12	27.5	27.5	27.5	68.569	0	81.304	585500000	75	0.00235573	0.0025	P04843
P05106	Integrin beta-3	ITGB3	32.6635	32.2735	31.9024	32.1174	30.8763	30.7911	31.6587	30.9243	31.0633	30.2852	29.8843	+	activation of protein kinase activity;anatomical structure development;anatomical structure formation involved in morphogenesis;anatomical structure morphogenesis;angiogenesis;angiogenesis involved in wound healing;apolipoprotein A-I-mediated signaling pathway;axon guidance;biological adhesion;biological regulation;blood coagulation;cell activation;cell adhesion;cell differentiation;cell growth;c…	binding;catalytic activity;cell adhesion molecule binding;cytokine receptor binding;enzyme binding;extracellular matrix binding;fibronectin binding;growth factor receptor binding;identical protein binding;intramolecular oxidoreductase activity;intramolecular oxidoreductase activity, interconverting keto- and enol-groups;intramolecular oxidoreductase activity, transposing S-S bonds;isomerase activ…	adherens junction;alphav-beta3 integrin complex;alphav-beta3 integrin-vitronectin complex;anchoring junction;cell junction;cell part;cell projection membrane;cell projection part;cell surface;cell-substrate adherens junction;cell-substrate junction;cytoplasmic membrane-bounded vesicle;cytoplasmic part;cytoplasmic vesicle;cytoplasmic vesicle membrane;cytoplasmic vesicle part;extracellular membrane…	Arrhythmogenic right ventricular cardiomyopathy (ARVC);Dilated cardiomyopathy;ECM-receptor interaction;Focal adhesion;Hematopoietic cell lineage;Hypertrophic cardiomyopathy (HCM);Osteoclast differentiation;Phagosome;Regulation of actin cytoskeleton	3D-structure;Alternativesplicing;Celladhesion;Celljunction;Cellmembrane;Cellprojection;Completeproteome;Directproteinsequencing;Diseasemutation;Disulfidebond;Glycoprotein;Host-virusinteraction;Integrin;Membrane;Phosphoprotein;Polymorphism;Receptor;Referenceproteome;Repeat;Signal;Transmembrane;Transmembranehelix	25	25	25	36.3	36.3	36.3	87.057	0	323.31	23044000000	860	0.00236305	0.00376285	P05106
P05107	Integrin beta-2	ITGB2	25.5748	25.5168	26.6721	25.9484	27.5379	26.604	27.1891	28.8732	29.18	28.0444	27.0047	+	activated T cell proliferation;activation of immune response;activation of innate immune response;aging;apoptosis;biological adhesion;biological regulation;blood coagulation;cell activation;cell adhesion;cell chemotaxis;cell communication;cell death;cell differentiation;cell migration;cell motility;cell proliferation;cell surface receptor linked signaling pathway;cell-cell adhesion;cell-cell sign…	binding;cation binding;cell adhesion molecule binding;enzyme binding;glycoprotein binding;ICAM-3 receptor activity;ion binding;kinase binding;metal ion binding;molecular transducer activity;protein binding;protein kinase binding;receptor activity;signal transducer activity;signaling receptor activity;transmembrane signaling receptor activity	alphaL-beta2 integrin complex;cell part;cell surface;extracellular membrane-bounded organelle;extracellular organelle;extracellular region part;extracellular vesicular exosome;integrin complex;macromolecular complex;membrane;membrane part;membrane raft;membrane-bounded organelle;membrane-bounded vesicle;organelle;plasma membrane;plasma membrane part;protein complex;receptor complex;vesicle	Amoebiasis;Cell adhesion molecules (CAMs);ko05152;Leishmaniasis;Leukocyte transendothelial migration;Malaria;Natural killer cell mediated cytotoxicity;Phagosome;Regulation of actin cytoskeleton;Rheumatoid arthritis;Staphylococcus aureus infection;Viral myocarditis	3D-structure;Celladhesion;Completeproteome;Directproteinsequencing;Diseasemutation;Disulfidebond;Glycoprotein;Integrin;Membrane;Metal-binding;Phosphoprotein;Pyrrolidonecarboxylicacid;Receptor;Referenceproteome;Repeat;Signal;Transmembrane;Transmembranehelix	9	9	9	14.7	14.7	14.7	84.781	0	84.888	1173300000	143	0.00554584	0.00557994	P05107
P05109	Protein S100-A8;Protein S100-A8, N-terminally processed	S100A8	24.7327	26.2162	25.7094	24.6782	27.8968	27.2123	27.9868	28.9433	29.6954	28.2589	28.1939	+	activation of caspase activity;acute inflammatory response;autophagy;biological adhesion;biological regulation;catabolic process;cell adhesion;cell chemotaxis;cell migration;cell motility;cell-cell adhesion;cellular catabolic process;cellular component movement;cellular macromolecule metabolic process;cellular metabolic process;cellular process;cellular protein metabolic process;cellular response…	arachidonic acid binding;binding;calcium ion binding;carboxylic acid binding;cation binding;cytoskeletal protein binding;fatty acid binding;icosanoid binding;icosatetraenoic acid binding;ion binding;lipid binding;metal ion binding;microtubule binding;monocarboxylic acid binding;protein binding;RAGE receptor binding;receptor binding;Toll-like receptor 4 binding;Toll-like receptor binding;transitio…	cell part;cytoplasmic part;cytoskeleton;cytosol;extracellular membrane-bounded organelle;extracellular organelle;extracellular region;extracellular region part;extracellular space;extracellular vesicular exosome;intracellular membrane-bounded organelle;intracellular non-membrane-bounded organelle;intracellular organelle;intracellular part;membrane;membrane-bounded organelle;membrane-bounded vesic…		3D-structure;Antimicrobial;Apoptosis;Autophagy;Calcium;Cellmembrane;Chemotaxis;Completeproteome;Cytoplasm;Cytoskeleton;Directproteinsequencing;Immunity;Inflammatoryresponse;Innateimmunity;Membrane;Metal-binding;Referenceproteome;Repeat;Secreted;S-nitrosylation;Zinc	6	6	6	57	57	57	10.834	0	25.428	1381900000	99	0.000254174	0.000971429	P05109
P05164	Myeloperoxidase;Myeloperoxidase;89 kDa myeloperoxidase;84 kDa myeloperoxidase;Myeloperoxidase light chain;Myeloperoxidase heavy chain	MPO	21.0783	22.6371	22.1976	21.7056	NaN	22.5933	22.6147	23.6783	25.4555	24.1578	23.677	+	aging;biological regulation;biosynthetic process;catabolic process;cellular catabolic process;cellular component organization;cellular component organization or biogenesis;cellular metabolic process;cellular process;cellular response to chemical stimulus;cellular response to hydrogen peroxide;cellular response to oxidative stress;cellular response to oxygen radical;cellular response to reactive o…	antioxidant activity;binding;carbohydrate binding;catalytic activity;cation binding;chromatin binding;glycosaminoglycan binding;heme binding;heparin binding;ion binding;iron ion binding;metal ion binding;oxidoreductase activity;oxidoreductase activity, acting on peroxide as acceptor;pattern binding;peroxidase activity;polysaccharide binding;tetrapyrrole binding;transition metal ion binding	azurophil granule;cell part;cytoplasmic membrane-bounded vesicle;cytoplasmic part;cytoplasmic vesicle;extracellular membrane-bounded organelle;extracellular organelle;extracellular region part;extracellular space;extracellular vesicular exosome;intracellular membrane-bounded organelle;intracellular organelle;intracellular part;lysosome;lytic vacuole;membrane-bounded organelle;membrane-bounded ves…	Phagosome	3D-structure;Alternativesplicing;Calcium;Completeproteome;Directproteinsequencing;Diseasemutation;Disulfidebond;Glycoprotein;Heme;Hydrogenperoxide;Iron;Lysosome;Metal-binding;Nitration;Oxidation;Oxidoreductase;Peroxidase;Polymorphism;Referenceproteome;Signal	3	3	3	4.3	4.3	4.3	83.868	0	9.4894	64840000	13	0.00887455	0.00702362	P05164
P05186	Alkaline phosphatase, tissue-nonspecific isozyme	ALPL	NaN	NaN	22.24	NaN	24.493	NaN	22.146	25.6529	28.2917	24.4976	24.4214	+	anatomical structure development;biomineral tissue development;cell differentiation;cellular developmental process;cellular process;cellular response to chemical stimulus;cellular response to organic cyclic compound;cellular response to organic substance;cellular response to stimulus;cementum mineralization;developmental process;developmental process involved in reproduction;endochondral ossifica…	alkaline phosphatase activity;binding;catalytic activity;cation binding;hydrolase activity;hydrolase activity, acting on acid anhydrides;hydrolase activity, acting on acid anhydrides, in phosphorus-containing anhydrides;hydrolase activity, acting on ester bonds;ion binding;metal ion binding;phosphatase activity;phosphoric ester hydrolase activity;pyrophosphatase activity	anchored to membrane;cell part;extracellular matrix;extracellular membrane-bounded organelle;extracellular organelle;extracellular region part;extracellular space;extracellular vesicular exosome;integral to membrane;intrinsic to membrane;membrane;membrane part;membrane-bounded organelle;membrane-bounded vesicle;organelle;plasma membrane;vesicle	Aminobenzoate degradation;Folate biosynthesis;Two-component system	Alternativesplicing;Biomineralization;Cellmembrane;Completeproteome;Directproteinsequencing;Diseasemutation;Disulfidebond;Glycoprotein;GPI-anchor;Hydrolase;Lipoprotein;Magnesium;Membrane;Metal-binding;Phosphoprotein;Polymorphism;Referenceproteome;Signal;Transmembrane;Zinc	10	10	10	24.8	24.8	24.8	57.304	0	96.036	227080000	32	0.0117553	0.00741688	P05186;REV__Q86WI3
P06132	Uroporphyrinogen decarboxylase	UROD	23.9326	23.969	23.3434	23.2229	NaN	21.9422	NaN	NaN	NaN	22.396	NaN	+	biosynthetic process;cellular aromatic compound metabolic process;cellular biosynthetic process;cellular metabolic process;cellular nitrogen compound biosynthetic process;cellular nitrogen compound metabolic process;cellular process;cofactor biosynthetic process;cofactor metabolic process;heme biosynthetic process;heme metabolic process;heterocycle biosynthetic process;heterocycle metabolic proce…	carbon-carbon lyase activity;carboxy-lyase activity;catalytic activity;lyase activity;uroporphyrinogen decarboxylase activity	cell part;cytoplasm;cytoplasmic part;cytosol;intracellular organelle part;intracellular part;nuclear part;nucleoplasm;organelle part	Porphyrin and chlorophyll metabolism	3D-structure;Acetylation;Completeproteome;Cytoplasm;Decarboxylase;Directproteinsequencing;Diseasemutation;Hemebiosynthesis;Lyase;Porphyrinbiosynthesis;Referenceproteome	2	2	2	10.4	10.4	10.4	40.786	0	13.991	47327000	8	0.00314106	0.00352941	P06132
P06702	Protein S100-A9	S100A9	26.1043	27.5831	28.0287	26.1961	30.2766	29.4921	30.2972	30.901	31.5779	30.4469	30.3477	+	actin cytoskeleton organization;actin cytoskeleton reorganization;actin filament-based process;activation of caspase activity;autophagy;biological adhesion;biological regulation;catabolic process;cell adhesion;cell chemotaxis;cell communication;cell migration;cell motility;cell-cell adhesion;cell-cell signaling;cellular catabolic process;cellular component movement;cellular component organization…	antioxidant activity;arachidonic acid binding;binding;calcium ion binding;carboxylic acid binding;cation binding;cytoskeletal protein binding;fatty acid binding;icosanoid binding;icosatetraenoic acid binding;ion binding;lipid binding;metal ion binding;microtubule binding;molecular transducer activity;monocarboxylic acid binding;protein binding;RAGE receptor binding;receptor binding;signal transdu…	cell part;cytoplasmic part;cytoskeleton;cytosol;extracellular membrane-bounded organelle;extracellular organelle;extracellular region;extracellular region part;extracellular space;extracellular vesicular exosome;intracellular membrane-bounded organelle;intracellular non-membrane-bounded organelle;intracellular organelle;intracellular part;membrane;membrane-bounded organelle;membrane-bounded vesic…		3D-structure;Antimicrobial;Antioxidant;Apoptosis;Autophagy;Calcium;Cellmembrane;Chemotaxis;Completeproteome;Cytoplasm;Cytoskeleton;Directproteinsequencing;Immunity;Inflammatoryresponse;Innateimmunity;Membrane;Metal-binding;Methylation;Phosphoprotein;Polymorphism;Referenceproteome;Repeat;Secreted;S-nitrosylation;Zinc	9	9	9	78.1	78.1	78.1	13.242	0	323.31	5729000000	421	0.000177627	0.00101818	P06702
P06727	Apolipoprotein A-IV	APOA4	30.4004	31.0797	31.9642	32.1416	34.931	35.1361	33.7137	33.0998	33.0022	34.2705	34.9618	+	alcohol metabolic process;amine metabolic process;anatomical structure morphogenesis;biological adhesion;biological regulation;biosynthetic process;catabolic process;cell adhesion;cell part morphogenesis;cell projection morphogenesis;cell projection organization;cell-cell adhesion;cellular amine metabolic process;cellular biogenic amine metabolic process;cellular catabolic process;cellular compon…	alcohol binding;amine binding;antioxidant activity;binding;cation binding;cholesterol binding;cholesterol transporter activity;copper ion binding;enzyme activator activity;enzyme regulator activity;identical protein binding;ion binding;lipid binding;lipid transporter activity;metal ion binding;phosphatidylcholine binding;phosphatidylcholine-sterol O-acyltransferase activator activity;phospholipid…	blood microparticle;cell part;chylomicron;cytoplasmic part;cytosol;early endosome;endoplasmic reticulum lumen;endoplasmic reticulum part;endosome;extracellular membrane-bounded organelle;extracellular organelle;extracellular region;extracellular region part;extracellular space;extracellular vesicular exosome;high-density lipoprotein particle;intracellular membrane-bounded organelle;intracellular …		3D-structure;Chylomicron;Completeproteome;HDL;Lipidtransport;Phosphoprotein;Polymorphism;Referenceproteome;Repeat;Secreted;Signal;Transport	47	47	45	77.5	77.5	74.5	45.398	0	323.31	96521000000	3118	0.00245307	0.0029372	P06727
P06737	Glycogen phosphorylase, liver form	PYGL	25.0288	24.7057	NaN	26.1856	NaN	NaN	NaN	23.7409	23.3593	NaN	22.025	+	5-phosphoribose 1-diphosphate biosynthetic process;5-phosphoribose 1-diphosphate metabolic process;alcohol biosynthetic process;alcohol metabolic process;biological regulation;biosynthetic process;carbohydrate biosynthetic process;carbohydrate catabolic process;carbohydrate homeostasis;carbohydrate metabolic process;catabolic process;cell death;cellular biosynthetic process;cellular carbohydrate …	adenyl nucleotide binding;adenyl ribonucleotide binding;AMP binding;ATP binding;bile acid binding;binding;carbohydrate binding;carboxylic acid binding;catalytic activity;cofactor binding;drug binding;glucose binding;glycogen phosphorylase activity;identical protein binding;lipid binding;monocarboxylic acid binding;monosaccharide binding;nucleobase binding;nucleotide binding;phosphorylase activity…	cell part;cytoplasm;cytoplasmic part;cytosol;extracellular membrane-bounded organelle;extracellular organelle;extracellular region part;extracellular vesicular exosome;intracellular part;membrane;membrane-bounded organelle;membrane-bounded vesicle;organelle;plasma membrane;vesicle	Insulin signaling pathway;Starch and sucrose metabolism	3D-structure;Acetylation;Allostericenzyme;Alternativesplicing;Carbohydratemetabolism;Completeproteome;Diseasemutation;Glycogenmetabolism;Glycogenstoragedisease;Glycosyltransferase;Nucleotide-binding;Phosphoprotein;Polymorphism;Pyridoxalphosphate;Referenceproteome;Transferase	11	8	8	20.1	15.7	15.7	97.147	0	80.891	142530000	35	0.0155253	0.00884685	P06737
P06753	Tropomyosin alpha-3 chain	TPM3	29.4838	29.5084	29.0078	29.5179	27.7467	27.6466	27.8799	27.5128	26.5169	26.9886	26.84	+	actin filament-based movement;actin filament-based process;actin-mediated cell contraction;actin-myosin filament sliding;cellular component movement;cellular process;multicellular organismal process;muscle contraction;muscle filament sliding;muscle system process;system process		actin filament bundle;actomyosin;cell part;contractile fiber part;cytoplasmic part;cytoskeletal part;cytoskeleton;cytosol;extracellular membrane-bounded organelle;extracellular organelle;extracellular region part;extracellular vesicular exosome;intracellular non-membrane-bounded organelle;intracellular organelle;intracellular organelle part;intracellular part;membrane-bounded organelle;membrane-b…	Cardiac muscle contraction;Dilated cardiomyopathy;Hypertrophic cardiomyopathy (HCM);Pathways in cancer;Thyroid cancer	Acetylation;Actin-binding;Alternativesplicing;Chromosomalrearrangement;Coiledcoil;Completeproteome;Cytoplasm;Cytoskeleton;Directproteinsequencing;Diseasemutation;Muscleprotein;Nemalinemyopathy;Phosphoprotein;Proto-oncogene;Referenceproteome	15	5	5	40.4	16.1	16.1	32.95	0	75.494	3332300000	151	1.06447e-05	0.000533333	P06753
P07195	L-lactate dehydrogenase B chain	LDHB	30.37	30.3366	29.2316	30.0901	28.0167	28.0628	28.1378	28.3106	28.1969	27.7222	27.382	+	carbohydrate metabolic process;carboxylic acid metabolic process;cellular ketone metabolic process;cellular metabolic process;cellular nitrogen compound metabolic process;cellular process;coenzyme metabolic process;cofactor metabolic process;heterocycle metabolic process;lactate metabolic process;metabolic process;monocarboxylic acid metabolic process;NAD metabolic process;nicotinamide nucleotide…	binding;catalytic activity;coenzyme binding;cofactor binding;lactate dehydrogenase activity;L-lactate dehydrogenase activity;NAD binding;nucleotide binding;oxidoreductase activity;oxidoreductase activity, acting on CH-OH group of donors;oxidoreductase activity, acting on the CH-OH group of donors, NAD or NADP as acceptor	cell part;cytoplasm;cytoplasmic part;cytosol;extracellular membrane-bounded organelle;extracellular organelle;extracellular region part;extracellular vesicular exosome;intracellular membrane-bounded organelle;intracellular organelle;intracellular part;membrane;membrane part;membrane raft;membrane-bounded organelle;membrane-bounded vesicle;mitochondrion;organelle;vesicle	Cysteine and methionine metabolism;Glycolysis / Gluconeogenesis;Propanoate metabolism;Pyruvate metabolism	3D-structure;Acetylation;Completeproteome;Cytoplasm;Directproteinsequencing;Diseasemutation;NAD;Oxidoreductase;Phosphoprotein;Polymorphism;Referenceproteome	15	15	14	41.6	41.6	38	36.638	0	180.91	4730700000	283	0.000194167	0.00116456	P07195;P07864
P07237	Protein disulfide-isomerase	P4HB	28.9781	28.7198	27.194	29.1896	27.0649	25.7164	27.1797	27.1954	26.7391	26.5901	26.3035	+	4-hydroxyproline metabolic process;amine metabolic process;biological regulation;carboxylic acid metabolic process;cell redox homeostasis;cellular amine metabolic process;cellular amino acid metabolic process;cellular component organization;cellular component organization at cellular level;cellular component organization or biogenesis;cellular component organization or biogenesis at cellular leve…	catalytic activity;endopeptidase activity;hydrolase activity;intramolecular oxidoreductase activity;intramolecular oxidoreductase activity, interconverting keto- and enol-groups;intramolecular oxidoreductase activity, transposing S-S bonds;isomerase activity;oxidoreductase activity;oxidoreductase activity, acting on paired donors, with incorporation or reduction of molecular oxygen;oxidoreductase…	adherens junction;anchoring junction;cell junction;cell part;cell-substrate adherens junction;cell-substrate junction;cytoplasmic membrane-bounded vesicle;cytoplasmic part;cytoplasmic vesicle;endoplasmic reticulum;endoplasmic reticulum lumen;endoplasmic reticulum part;endoplasmic reticulum-Golgi intermediate compartment;extracellular membrane-bounded organelle;extracellular organelle;extracellula…	Protein processing in endoplasmic reticulum	3D-structure;Acetylation;Cellmembrane;Chaperone;Completeproteome;Directproteinsequencing;Disulfidebond;Endoplasmicreticulum;Isomerase;Membrane;Redox-activecenter;Referenceproteome;Repeat;Signal	19	19	19	42.7	42.7	42.7	57.116	0	144.22	1727800000	224	0.0116117	0.00887305	P07237
P07359	Platelet glycoprotein Ib alpha chain;Glycocalicin	GP1BA	31.0741	30.5824	30.2754	30.6746	28.5717	28.6449	29.8442	28.8134	28.322	28.1877	27.7809	+	anatomical structure morphogenesis;biological adhesion;biological regulation;blood coagulation;blood coagulation, intrinsic pathway;cell activation;cell adhesion;cell morphogenesis;cell surface receptor linked signaling pathway;cellular component morphogenesis;cellular component organization;cellular component organization or biogenesis;cellular developmental process;cellular process;cellular res…	binding;G-protein coupled receptor activity;molecular transducer activity;peptide binding;peptide receptor activity;peptide receptor activity, G-protein coupled;receptor activity;signal transducer activity;signaling receptor activity;thrombin receptor activity;transmembrane signaling receptor activity	anchored to external side of plasma membrane;anchored to membrane;anchored to plasma membrane;cell part;cell surface;extracellular membrane-bounded organelle;extracellular organelle;extracellular region part;extracellular vesicular exosome;integral to membrane;integral to plasma membrane;intrinsic to external side of plasma membrane;intrinsic to membrane;intrinsic to plasma membrane;membrane;memb…	ECM-receptor interaction;Hematopoietic cell lineage	3D-structure;BernardSouliersyndrome;Bloodcoagulation;Celladhesion;Completeproteome;Directproteinsequencing;Diseasemutation;Disulfidebond;Glycoprotein;Hemostasis;Leucine-richrepeat;Membrane;Phosphoprotein;Polymorphism;Referenceproteome;Repeat;Signal;Sulfation;Transmembrane;Transmembranehelix;vonWillebranddisease	13	13	13	22.4	22.4	22.4	71.539	0	323.31	6866200000	257	0.000372318	0.00174257	P07359
P07384	Calpain-1 catalytic subunit	CAPN1	29.5049	28.9232	27.9547	29.4957	27.3906	27.2613	27.8597	27.4878	27.0434	26.8611	27.2646	+	biological regulation;catabolic process;cellular catabolic process;cellular component disassembly;cellular component disassembly at cellular level;cellular component organization;cellular component organization at cellular level;cellular component organization or biogenesis;cellular component organization or biogenesis at cellular level;cellular macromolecule metabolic process;cellular metabolic …	binding;calcium ion binding;calcium-dependent cysteine-type endopeptidase activity;catalytic activity;cation binding;cysteine-type endopeptidase activity;cysteine-type peptidase activity;endopeptidase activity;hydrolase activity;ion binding;metal ion binding;peptidase activity;peptidase activity, acting on L-amino acid peptides	adherens junction;anchoring junction;cell junction;cell part;cell-substrate adherens junction;cell-substrate junction;cytoplasm;cytoplasmic part;cytosol;extracellular membrane-bounded organelle;extracellular organelle;extracellular region part;extracellular vesicular exosome;focal adhesion;intracellular part;membrane;membrane-bounded organelle;membrane-bounded vesicle;organelle;plasma membrane;ve…	Alzheimer's disease;Apoptosis;Protein processing in endoplasmic reticulum	3D-structure;Acetylation;Autocatalyticcleavage;Calcium;Cellmembrane;Completeproteome;Cytoplasm;Hydrolase;Membrane;Metal-binding;Polymorphism;Protease;Referenceproteome;Repeat;Thiolprotease	22	22	22	38.1	38.1	38.1	81.889	0	323.31	2583900000	236	0.00227654	0.00349153	P07384
P07437	Tubulin beta chain	TUBB	31.3236	31.2183	30.7687	31.4827	28.8759	28.728	29.4771	29.8539	28.7397	28.9834	30.1486	+	biological regulation;cell cycle;cell cycle process;cell division;cell killing;cellular component assembly;cellular component assembly at cellular level;cellular component movement;cellular component organization;cellular component organization at cellular level;cellular component organization or biogenesis;cellular component organization or biogenesis at cellular level;cellular macromolecular co…	binding;catalytic activity;enzyme binding;GTP binding;GTPase activity;guanyl nucleotide binding;guanyl ribonucleotide binding;hydrolase activity;hydrolase activity, acting on acid anhydrides;hydrolase activity, acting on acid anhydrides, in phosphorus-containing anhydrides;MHC class I protein binding;MHC protein binding;nucleoside-triphosphatase activity;nucleotide binding;protein binding;purine …	cell body;cell part;cytoplasmic part;cytoskeletal part;cytoskeleton;cytosol;extracellular membrane-bounded organelle;extracellular organelle;extracellular region part;extracellular vesicular exosome;intracellular membrane-bounded organelle;intracellular non-membrane-bounded organelle;intracellular organelle;intracellular organelle part;intracellular part;macromolecular complex;membrane-bounded or…	Gap junction;Pathogenic Escherichia coli infection;Phagosome	3D-structure;Acetylation;Completeproteome;Cytoplasm;Cytoskeleton;Directproteinsequencing;Diseasemutation;GTP-binding;Isopeptidebond;Methylation;Microtubule;Nucleotide-binding;Phosphoprotein;Referenceproteome;Ublconjugation	18	15	4	50.2	45.5	16	49.67	0	323.31	11133000000	504	0.000766018	0.00204027	P07437;A6NNZ2
P07737	Profilin-1	PFN1	32.6892	32.4877	31.3429	32.4254	30.526	30.6538	30.6303	30.9801	31.0188	30.4096	29.7377	+	actin cytoskeleton organization;actin filament-based process;anatomical structure formation involved in morphogenesis;biological regulation;blood coagulation;cell activation;cellular component organization;cellular component organization at cellular level;cellular component organization or biogenesis;cellular component organization or biogenesis at cellular level;cellular process;cellular respons…	actin binding;actin monomer binding;adenyl nucleotide binding;adenyl-nucleotide exchange factor activity;ATPase regulator activity;binding;cytoskeletal protein binding;enzyme regulator activity;lipid binding;nucleoside-triphosphatase regulator activity;nucleotide binding;phosphatidylinositol binding;phosphatidylinositol-4,5-bisphosphate binding;phospholipid binding;proline-rich region binding;pro…	adherens junction;anchoring junction;blood microparticle;cell cortex;cell junction;cell part;cell projection;cell-substrate adherens junction;cell-substrate junction;cytoplasm;cytoplasmic part;cytoskeleton;cytosol;extracellular membrane-bounded organelle;extracellular organelle;extracellular region part;extracellular vesicular exosome;focal adhesion;intracellular membrane-bounded organelle;intrac…	Regulation of actin cytoskeleton;Shigellosis	3D-structure;Acetylation;Actin-binding;Amyotrophiclateralsclerosis;Completeproteome;Cytoplasm;Cytoskeleton;Directproteinsequencing;Diseasemutation;Isopeptidebond;Neurodegeneration;Phosphoprotein;Referenceproteome;Ublconjugation	11	11	11	90.7	90.7	90.7	15.054	0	182.46	23134000000	681	0.00308888	0.00420513	P07737;CON__P02584
P07900	Heat shock protein HSP 90-alpha	HSP90AA1	29.9028	29.5571	29.043	29.5172	28.1961	28.1211	28.4602	28.659	28.739	28.2268	28.0218	+	apoptosis;axon guidance;biological regulation;cardiac muscle cell apoptosis;cell cycle;cell cycle process;cell death;cell migration;cell motility;cell surface receptor linked signaling pathway;cellular component assembly;cellular component assembly at cellular level;cellular component movement;cellular component organization;cellular component organization at cellular level;cellular component org…	adenyl deoxyribonucleotide binding;adenyl nucleotide binding;adenyl ribonucleotide binding;antigen binding;ATP binding;ATPase activity;binding;catalytic activity;CTP binding;dATP binding;deoxyribonucleotide binding;enzyme binding;enzyme regulator activity;GTP binding;GTPase binding;guanyl nucleotide binding;guanyl ribonucleotide binding;hydrolase activity;hydrolase activity, acting on acid anhydr…	apical plasma membrane;basolateral plasma membrane;brush border membrane;cell body;cell part;cell projection;cell projection membrane;cell projection part;cell surface;cytoplasm;cytoplasmic membrane-bounded vesicle;cytoplasmic membrane-bounded vesicle lumen;cytoplasmic part;cytoplasmic vesicle;cytoplasmic vesicle part;cytosol;endocytic vesicle lumen;extracellular matrix;extracellular membrane-bou…	Antigen processing and presentation;NOD-like receptor signaling pathway;Pathways in cancer;Plant-pathogen interaction;Progesterone-mediated oocyte maturation;Prostate cancer;Protein processing in endoplasmic reticulum	3D-structure;Acetylation;Alternativesplicing;ATP-binding;Cellmembrane;Chaperone;Completeproteome;Cytoplasm;Directproteinsequencing;Membrane;Nucleotide-binding;Phosphoprotein;Referenceproteome;S-nitrosylation;Stressresponse;Ublconjugation	22	22	11	31.8	31.8	15	84.659	0	298.38	4157200000	332	0.0012093	0.00317857	P07900;Q14568;Q58FG0;Q58FG1
P07954	Fumarate hydratase, mitochondrial	FH	25.9926	24.8196	22.7491	26.564	22.2622	22.9932	NaN	NaN	NaN	NaN	NaN	+	acetyl-CoA catabolic process;acetyl-CoA metabolic process;anatomical structure homeostasis;biological regulation;carboxylic acid metabolic process;catabolic process;cellular catabolic process;cellular ketone metabolic process;cellular metabolic process;cellular process;coenzyme catabolic process;coenzyme metabolic process;cofactor catabolic process;cofactor metabolic process;dicarboxylic acid met…	carbon-oxygen lyase activity;catalytic activity;fumarate hydratase activity;hydro-lyase activity;lyase activity	cell part;cytoplasm;cytoplasmic part;extracellular membrane-bounded organelle;extracellular organelle;extracellular region part;extracellular vesicular exosome;intracellular membrane-bounded organelle;intracellular organelle;intracellular organelle lumen;intracellular organelle part;intracellular part;macromolecular complex;membrane-bounded organelle;membrane-bounded vesicle;membrane-enclosed lum…	Carbon fixation pathways in prokaryotes;Citrate cycle (TCA cycle);Pathways in cancer;Renal cell carcinoma	3D-structure;Acetylation;Alternativeinitiation;Completeproteome;Cytoplasm;Directproteinsequencing;Diseasemutation;Lyase;Mitochondrion;Phosphoprotein;Referenceproteome;Transitpeptide;Tricarboxylicacidcycle;Tumorsuppressor	6	6	6	23.1	23.1	23.1	54.636	0	56.315	179720000	24	0.00514925	0.00427338	P07954
P08195	4F2 cell-surface antigen heavy chain	SLC3A2	24.1658	23.2909	24.6067	24.1698	26.4974	24.3233	24.9465	27.2221	27.6485	27.6514	27.1219	+	amine transport;amino acid import;amino acid transport;aromatic amino acid transport;biological regulation;blood coagulation;branched-chain aliphatic amino acid transport;calcium ion transport;carbohydrate metabolic process;carboxylic acid transport;cation transport;cell growth;cell migration;cell motility;cellular component movement;cellular process;coagulation;divalent inorganic cation transpor…	active transmembrane transporter activity;amine transmembrane transporter activity;amino acid transmembrane transporter activity;antiporter activity;binding;calcium ion transmembrane transporter activity;calcium:cation antiporter activity;calcium:sodium antiporter activity;carboxylic acid transmembrane transporter activity;catalytic activity;cation binding;cation transmembrane transporter activit…	apical plasma membrane;cell part;cell surface;cytoplasm;cytoplasmic membrane-bounded vesicle;cytoplasmic part;cytoplasmic vesicle;extracellular membrane-bounded organelle;extracellular organelle;extracellular region part;extracellular vesicular exosome;integral to membrane;intracellular membrane-bounded organelle;intracellular organelle;intracellular organelle part;intracellular part;intrinsic to…	Protein digestion and absorption	3D-structure;Acetylation;Alternativesplicing;Amino-acidtransport;Cellmembrane;Completeproteome;Directproteinsequencing;Disulfidebond;Glycoprotein;Isopeptidebond;Membrane;Phosphoprotein;Referenceproteome;Signal-anchor;Transmembrane;Transmembranehelix;Transport;Ublconjugation	12	12	12	25.2	25.2	25.2	67.993	0	58.603	474680000	71	0.000354174	0.00145882	P08195
P08238	Heat shock protein HSP 90-beta	HSP90AB1	27.3186	26.7656	26.8283	26.7519	25.6979	25.7601	26.2109	26.2568	26.5908	25.9333	25.6063	+	anatomical structure development;axon guidance;biological regulation;cellular macromolecule metabolic process;cellular metabolic process;cellular process;cellular protein metabolic process;cellular response to chemical stimulus;cellular response to cytokine stimulus;cellular response to heat;cellular response to interleukin-4;cellular response to organic substance;cellular response to stimulus;ce…	adenyl nucleotide binding;adenyl ribonucleotide binding;antigen binding;ATP binding;binding;double-stranded RNA binding;enzyme binding;enzyme regulator activity;kinase binding;MHC class II protein complex binding;MHC protein complex binding;nitric-oxide synthase regulator activity;nucleic acid binding;nucleotide binding;protein binding;protein domain specific binding;purine nucleotide binding;pur…	cell part;cytoplasm;cytoplasmic membrane-bounded vesicle;cytoplasmic part;cytoplasmic vesicle;cytosol;extracellular membrane-bounded organelle;extracellular organelle;extracellular region part;extracellular vesicular exosome;intracellular membrane-bounded organelle;intracellular organelle;intracellular organelle part;intracellular part;melanosome;membrane;membrane-bounded organelle;membrane-bound…	Antigen processing and presentation;NOD-like receptor signaling pathway;Pathways in cancer;Plant-pathogen interaction;Progesterone-mediated oocyte maturation;Prostate cancer;Protein processing in endoplasmic reticulum	3D-structure;Acetylation;ATP-binding;Chaperone;Completeproteome;Cytoplasm;Directproteinsequencing;Glycoprotein;Nucleotide-binding;Phosphoprotein;Polymorphism;Referenceproteome;S-nitrosylation;Stressresponse;Ublconjugation	21	8	8	35.2	16.3	16.3	83.263	0	271.47	793060000	116	0.00766528	0.00987395	P08238;Q58FF7
P08311	Cathepsin G	CTSG	NaN	21.4135	NaN	20.6316	NaN	NaN	NaN	23.1736	24.9539	23.5077	23.0617	+	angiotensin maturation;biological regulation;cell killing;cellular component disassembly;cellular component disassembly at cellular level;cellular component organization;cellular component organization at cellular level;cellular component organization or biogenesis;cellular component organization or biogenesis at cellular level;cellular macromolecule metabolic process;cellular metabolic process;c…	binding;carbohydrate binding;catalytic activity;endopeptidase activity;glycosaminoglycan binding;heparin binding;hydrolase activity;pattern binding;peptidase activity;peptidase activity, acting on L-amino acid peptides;polysaccharide binding;serine hydrolase activity;serine-type endopeptidase activity;serine-type peptidase activity	cell part;cell surface;cytoplasmic membrane-bounded vesicle;cytoplasmic part;cytoplasmic vesicle;extracellular membrane-bounded organelle;extracellular organelle;extracellular region;extracellular region part;extracellular space;extracellular vesicular exosome;intracellular membrane-bounded organelle;intracellular organelle;intracellular part;membrane;membrane-bounded organelle;membrane-bounded v…	Amoebiasis;Lysosome;Neuroactive ligand-receptor interaction;Renin-angiotensin system;Systemic lupus erythematosus	3D-structure;Antibiotic;Antimicrobial;Completeproteome;Directproteinsequencing;Disulfidebond;Glycoprotein;Hydrolase;Polymorphism;Protease;Referenceproteome;Serineprotease;Signal;Zymogen	2	2	2	8.6	8.6	8.6	28.837	0	8.1346	34558000	13	0.000278763	0.00108108	P08311
P08514	Integrin alpha-IIb;Integrin alpha-IIb heavy chain;Integrin alpha-IIb light chain, form 1;Integrin alpha-IIb light chain, form 2	ITGA2B	34.2263	33.6988	33.7323	33.5858	32.5235	32.3437	33.3825	32.544	32.538	31.7775	31.535	+	axon guidance;biological adhesion;biological regulation;blood coagulation;cell activation;cell adhesion;cell surface receptor linked signaling pathway;cell-cell adhesion;cell-matrix adhesion;cell-substrate adhesion;cellular component organization;cellular component organization at cellular level;cellular component organization or biogenesis;cellular component organization or biogenesis at cellula…	binding;cation binding;extracellular matrix binding;identical protein binding;ion binding;metal ion binding;protein binding	adherens junction;anchoring junction;blood microparticle;cell junction;cell part;cell surface;cell-substrate adherens junction;cell-substrate junction;cytoplasmic part;cytoplasmic vesicle membrane;cytoplasmic vesicle part;external side of plasma membrane;extracellular membrane-bounded organelle;extracellular organelle;extracellular region part;extracellular vesicular exosome;focal adhesion;integr…	Arrhythmogenic right ventricular cardiomyopathy (ARVC);Dilated cardiomyopathy;ECM-receptor interaction;Focal adhesion;Hematopoietic cell lineage;Hypertrophic cardiomyopathy (HCM);Pathways in cancer;Regulation of actin cytoskeleton;Small cell lung cancer	3D-structure;Alternativesplicing;Calcium;Celladhesion;Cleavageonpairofbasicresidues;Completeproteome;Directproteinsequencing;Diseasemutation;Disulfidebond;Glycoprotein;Integrin;Membrane;Metal-binding;Polymorphism;Pyrrolidonecarboxylicacid;Receptor;Referenceproteome;Repeat;Signal;Transmembrane;Transmembranehelix	39	39	39	39.7	39.7	39.7	113.38	0	323.31	65390000000	1906	0.00230418	0.00376096	P08514
P08559	Pyruvate dehydrogenase E1 component subunit alpha, somatic form, mitochondrial	PDHA1	23.6655	23.8963	22.9796	23.8496	NaN	NaN	NaN	22.0426	NaN	NaN	NaN	+	acetyl-CoA biosynthetic process;acetyl-CoA biosynthetic process from pyruvate;acetyl-CoA catabolic process;acetyl-CoA metabolic process;alcohol catabolic process;alcohol metabolic process;biological regulation;biosynthetic process;carbohydrate catabolic process;carbohydrate metabolic process;carboxylic acid metabolic process;catabolic process;cellular biosynthetic process;cellular carbohydrate ca…	catalytic activity;oxidoreductase activity;oxidoreductase activity, acting on the aldehyde or oxo group of donors;oxidoreductase activity, acting on the aldehyde or oxo group of donors, disulfide as acceptor;pyruvate dehydrogenase (acetyl-transferring) activity;pyruvate dehydrogenase activity	cell part;cytoplasmic part;intracellular membrane-bounded organelle;intracellular organelle;intracellular organelle lumen;intracellular organelle part;intracellular part;macromolecular complex;membrane-bounded organelle;membrane-enclosed lumen;mitochondrial matrix;mitochondrial part;mitochondrion;nucleus;organelle;organelle lumen;organelle part;protein complex;pyruvate dehydrogenase complex	Butanoate metabolism;Citrate cycle (TCA cycle);Glycolysis / Gluconeogenesis;Pyruvate metabolism;Valine, leucine and isoleucine biosynthesis	3D-structure;Acetylation;Alternativesplicing;Carbohydratemetabolism;Completeproteome;Directproteinsequencing;Diseasemutation;Glucosemetabolism;Leighsyndrome;Mitochondrion;Oxidoreductase;Phosphoprotein;Polymorphism;Pyruvate;Referenceproteome;Thiaminepyrophosphate;Transitpeptide;Tricarboxylicacidcycle	2	2	2	5.6	5.6	5.6	43.295	0.0021914	4.694	47390000	11	0.00040048	0.00147126	P08559
P08567	Pleckstrin	PLEK	32.3318	31.6692	31.1274	31.9417	29.2706	29.5925	29.6183	29.4575	29.1161	28.9014	29.2229	+	actin cytoskeleton organization;actin cytoskeleton reorganization;actin filament-based process;biological adhesion;biological regulation;blood coagulation;cell activation;cell adhesion;cell differentiation;cell projection organization;cell surface receptor linked signaling pathway;cell-cell adhesion;cellular component organization;cellular component organization at cellular level;cellular compone…	binding;enzyme binding;identical protein binding;kinase binding;lipid binding;phosphatidylinositol binding;phosphatidylinositol-3,4-bisphosphate binding;phospholipid binding;protein binding;protein dimerization activity;protein homodimerization activity;protein kinase binding;protein kinase C binding	cell part;cell projection membrane;cell projection part;cytoplasm;cytoplasmic part;cytosol;extracellular region;intracellular part;leading edge membrane;membrane;membrane part;plasma membrane part;ruffle membrane		3D-structure;Acetylation;Completeproteome;Phosphoprotein;Polymorphism;Referenceproteome;Repeat	14	14	14	46.9	46.9	46.9	40.124	0	323.31	14670000000	515	1.3575e-05	0.000470588	P08567
P08571	Monocyte differentiation antigen CD14;Monocyte differentiation antigen CD14, urinary form;Monocyte differentiation antigen CD14, membrane-bound form	CD14	25.0863	25.0975	24.8288	24.9643	27.3834	26.3294	25.7938	26.1452	26.4837	26.8515	26.27	+	activation of immune response;activation of innate immune response;apoptosis;biological regulation;cell death;cell surface receptor linked signaling pathway;cellular component organization;cellular component organization or biogenesis;cellular membrane organization;cellular process;cellular response to biotic stimulus;cellular response to lipopolysaccharide;cellular response to lipoteichoic acid;…	binding;carbohydrate binding;glycosaminoglycan binding;lipopolysaccharide binding;lipoteichoic acid binding;molecular transducer activity;opsonin binding;opsonin receptor activity;pattern binding;pattern recognition receptor activity;peptidoglycan binding;peptidoglycan receptor activity;polysaccharide binding;protein binding;receptor activity;signal transducer activity;signaling receptor activity…	anchored to membrane;cell part;cell surface;cytoplasmic part;endosomal part;endosome membrane;extracellular membrane-bounded organelle;extracellular organelle;extracellular region;extracellular region part;extracellular space;extracellular vesicular exosome;intracellular organelle part;intracellular part;intrinsic to membrane;membrane;membrane part;membrane raft;membrane-bounded organelle;membran…	Amoebiasis;Hematopoietic cell lineage;ko05152;MAPK signaling pathway;Pathogenic Escherichia coli infection;Phagosome;Regulation of actin cytoskeleton;Toll-like receptor signaling pathway	3D-structure;Cellmembrane;Completeproteome;Directproteinsequencing;Disulfidebond;Glycoprotein;GPI-anchor;Immunity;Inflammatoryresponse;Innateimmunity;Leucine-richrepeat;Lipoprotein;Membrane;Polymorphism;Referenceproteome;Repeat;Signal	8	8	8	24.8	24.8	24.8	40.076	0	152.58	472290000	91	0.00277293	0.00429091	P08571
P08631	Tyrosine-protein kinase HCK	HCK	22.2916	22.4157	NaN	23.0483	25.9434	23.7161	23.7959	27.8507	27.7027	25.6981	25.602	+	activation of immune response;activation of innate immune response;anatomical structure development;biological adhesion;biological regulation;cell adhesion;cell differentiation;cell migration;cell motility;cell surface receptor linked signaling pathway;cellular component movement;cellular component organization;cellular component organization or biogenesis;cellular developmental process;cellular …	adenyl nucleotide binding;adenyl ribonucleotide binding;ATP binding;binding;catalytic activity;kinase activity;non-membrane spanning protein tyrosine kinase activity;nucleotide binding;phosphotransferase activity, alcohol group as acceptor;protein binding;protein kinase activity;protein tyrosine kinase activity;purine nucleotide binding;purine ribonucleoside triphosphate binding;purine ribonucleo…	adherens junction;anchoring junction;caveola;cell junction;cell part;cell projection;cell-substrate adherens junction;cell-substrate junction;cytoplasmic membrane-bounded vesicle;cytoplasmic part;cytoplasmic vesicle;cytoskeleton;cytosol;extrinsic to internal side of plasma membrane;extrinsic to membrane;extrinsic to plasma membrane;focal adhesion;Golgi apparatus;intracellular membrane-bounded org…	Chemokine signaling pathway;Fc gamma R-mediated phagocytosis	3D-structure;Alternativeinitiation;Alternativesplicing;ATP-binding;Celljunction;Cellmembrane;Cellprojection;Completeproteome;Cytoplasm;Cytoplasmicvesicle;Cytoskeleton;Exocytosis;Golgiapparatus;Host-virusinteraction;Immunity;Inflammatoryresponse;Innateimmunity;Kinase;Lipoprotein;Lysosome;Membrane;Myristate;Nucleotide-binding;Nucleus;Palmitate;Phagocytosis;Phosphoprotein;Polymorphism;Proto-oncogene…	15	12	12	35.2	30.4	30.4	59.599	0	96.47	330350000	56	0.00171593	0.00212717	P08631
P08754	Guanine nucleotide-binding protein G(k) subunit alpha	GNAI3	24.8424	24.2202	25.1113	24.7752	26.5	25.2299	26.4574	27.1966	27.2548	26.3712	25.8209	+	biological regulation;blood coagulation;cAMP-mediated signaling;cell activation;cell communication;cell cycle;cell division;cell surface receptor linked signaling pathway;cell-cell signaling;cellular component organization;cellular component organization at cellular level;cellular component organization or biogenesis;cellular component organization or biogenesis at cellular level;cellular membran…	binding;catalytic activity;cation binding;G-protein beta/gamma-subunit complex binding;G-protein-coupled receptor binding;GTP binding;GTPase activity;guanyl nucleotide binding;guanyl ribonucleotide binding;hydrolase activity;hydrolase activity, acting on acid anhydrides;hydrolase activity, acting on acid anhydrides, in phosphorus-containing anhydrides;ion binding;metabotropic serotonin receptor b…	cell part;centrosome;cytoplasm;cytoplasmic membrane-bounded vesicle;cytoplasmic part;cytoplasmic vesicle;cytoskeletal part;extracellular membrane-bounded organelle;extracellular organelle;extracellular region part;extracellular vesicular exosome;extrinsic to internal side of plasma membrane;extrinsic to membrane;extrinsic to plasma membrane;Golgi apparatus;heterotrimeric G-protein complex;intrace…	Axon guidance;Chagas disease (American trypanosomiasis);Chemokine signaling pathway;Gap junction;Gastric acid secretion;Leukocyte transendothelial migration;Long-term depression;Melanogenesis;Progesterone-mediated oocyte maturation;Tight junction;Toxoplasmosis	3D-structure;ADP-ribosylation;Cellcycle;Celldivision;Cellmembrane;Completeproteome;Cytoplasm;Cytoskeleton;Diseasemutation;GTP-binding;Lipoprotein;Magnesium;Membrane;Metal-binding;Myristate;Nucleotide-binding;Palmitate;Referenceproteome;Transducer	9	5	5	38.1	23.7	23.7	40.532	0	216.11	427830000	57	0.00556697	0.00608434	P08754
P09104	Gamma-enolase	ENO2	26.7186	25.304	24.3672	25.3649	NaN	NaN	NaN	NaN	NaN	NaN	NaN	+	alcohol biosynthetic process;alcohol metabolic process;biosynthetic process;carbohydrate biosynthetic process;carbohydrate metabolic process;cellular biosynthetic process;cellular carbohydrate biosynthetic process;cellular carbohydrate metabolic process;cellular metabolic process;cellular process;gluconeogenesis;glucose metabolic process;hexose biosynthetic process;hexose metabolic process;metabo…	binding;carbon-oxygen lyase activity;catalytic activity;cation binding;hydro-lyase activity;ion binding;lyase activity;magnesium ion binding;metal ion binding;phosphopyruvate hydratase activity	cell part;cytoplasmic part;cytosol;cytosolic part;extracellular membrane-bounded organelle;extracellular organelle;extracellular region part;extracellular space;extracellular vesicular exosome;intracellular part;macromolecular complex;membrane;membrane-bounded organelle;membrane-bounded vesicle;organelle;perikaryon;phosphopyruvate hydratase complex;photoreceptor inner segment;plasma membrane;prot…	Glycolysis / Gluconeogenesis;Methane metabolism;RNA degradation	3D-structure;Acetylation;Alternativesplicing;Cellmembrane;Completeproteome;Cytoplasm;Directproteinsequencing;Glycolysis;Lyase;Magnesium;Membrane;Metal-binding;Phosphoprotein;Polymorphism;Referenceproteome	7	6	6	30	25.8	25.8	47.268	0	83.604	204030000	20	0.000111619	0.000555556	P09104
P09486	SPARC	SPARC	27.5339	27.888	26.4669	27.9624	24.7517	23.9215	25.8582	24.4963	NaN	23.4352	NaN	+	anatomical structure development;biological regulation;blood coagulation;bone development;cell activation;cellular component organization;cellular component organization at cellular level;cellular component organization or biogenesis;cellular component organization or biogenesis at cellular level;cellular membrane organization;cellular process;cellular response to chemical stimulus;cellular respo…	binding;calcium ion binding;cation binding;collagen binding;extracellular matrix binding;ion binding;metal ion binding;protein binding	basement membrane;cell part;cell surface;cytoplasm;cytoplasmic membrane-bounded vesicle;cytoplasmic membrane-bounded vesicle lumen;cytoplasmic part;cytoplasmic vesicle;cytoplasmic vesicle membrane;cytoplasmic vesicle part;endocytic vesicle lumen;extracellular matrix part;extracellular region;extracellular region part;extracellular space;intracellular membrane-bounded organelle;intracellular organ…		3D-structure;Basementmembrane;Calcium;Completeproteome;Copper;Directproteinsequencing;Disulfidebond;Extracellularmatrix;Glycoprotein;Metal-binding;Polymorphism;Referenceproteome;Secreted;Signal	5	5	5	22.1	22.1	22.1	34.632	0	96.062	695000000	52	0.00329106	0.00307407	P09486
P09493	Tropomyosin alpha-1 chain	TPM1	27.9732	28.201	27.277	28.386	25.8166	25.3017	26.2439	25.7636	23.4486	24.6247	23.5986	+	actin cytoskeleton organization;actin filament-based movement;actin filament-based process;actin-mediated cell contraction;actin-myosin filament sliding;actomyosin structure organization;anatomical structure morphogenesis;biological regulation;cardiac muscle contraction;cardiac muscle tissue morphogenesis;cell projection organization;cellular component movement;cellular component organization;cel…	actin binding;binding;cytoskeletal protein binding;protein binding;structural constituent of cytoskeleton;structural constituent of muscle;structural molecule activity	actin filament bundle;actomyosin;bleb;cell part;cell projection;cell projection membrane;cell projection part;contractile fiber part;cytoplasmic part;cytoskeletal part;cytoskeleton;cytosol;filamentous actin;intracellular non-membrane-bounded organelle;intracellular organelle;intracellular organelle part;intracellular part;leading edge membrane;macromolecular complex;membrane part;muscle thin fila…	Cardiac muscle contraction;Dilated cardiomyopathy;Hypertrophic cardiomyopathy (HCM)	Acetylation;Actin-binding;Alternativesplicing;Cardiomyopathy;Coiledcoil;Completeproteome;Cytoplasm;Cytoskeleton;Directproteinsequencing;Diseasemutation;Isopeptidebond;Muscleprotein;Phosphoprotein;Referenceproteome;Ublconjugation	17	10	6	43	30.6	19	32.708	0	142.97	966750000	87	0.000496504	0.00173196	P09493
P09622	Dihydrolipoyl dehydrogenase, mitochondrial	DLD	24.4546	24.4333	NaN	24.3901	NaN	NaN	NaN	NaN	NaN	NaN	NaN	+	acetyl-CoA catabolic process;acetyl-CoA metabolic process;amine catabolic process;amine metabolic process;anatomical structure morphogenesis;aspartate family amino acid catabolic process;aspartate family amino acid metabolic process;biological regulation;branched chain family amino acid catabolic process;branched chain family amino acid metabolic process;carboxylic acid catabolic process;carboxyl…	binding;catalytic activity;coenzyme binding;cofactor binding;dihydrolipoyl dehydrogenase activity;flavin adenine dinucleotide binding;oxidoreductase activity;oxidoreductase activity, acting on a sulfur group of donors;oxidoreductase activity, acting on a sulfur group of donors, NAD or NADP as acceptor;oxidoreductase activity, acting on NADH or NADPH	acrosomal matrix;cell part;cell projection;cilium;cytoplasmic part;cytoplasmic vesicle part;intracellular membrane-bounded organelle;intracellular organelle;intracellular organelle lumen;intracellular organelle part;intracellular part;membrane-bounded organelle;membrane-enclosed lumen;mitochondrial matrix;mitochondrial part;mitochondrion;nuclear part;nucleoplasm;organelle;organelle lumen;organell…	Citrate cycle (TCA cycle);Glycine, serine and threonine metabolism;Glycolysis / Gluconeogenesis;Pyruvate metabolism;Valine, leucine and isoleucine degradation	3D-structure;Acetylation;Alternativesplicing;Completeproteome;Diseasemutation;Disulfidebond;FAD;Flavoprotein;Mitochondrion;NAD;Oxidoreductase;Phosphoprotein;Polymorphism;Redox-activecenter;Referenceproteome;Transitpeptide	3	3	3	9	9	9	54.177	0	21.43	60920000	12	0.00249466	0.00265366	P09622
P0C0L5	Complement C4-B;Complement C4 beta chain;Complement C4-B alpha chain;C4a anaphylatoxin;C4b-B;C4d-B;Complement C4 gamma chain	C4B	27.668	27.3185	26.6664	26.898	29.6332	28.6778	30.602	30.7279	29.3956	30.3874	29.4938	+	activation of immune response;biological regulation;complement activation;complement activation, classical pathway;defense response;detection of biotic stimulus;detection of chemical stimulus;detection of molecule of bacterial origin;detection of stimulus;humoral immune response;immune effector process;immune response;immune system process;inflammatory response;innate immune response;macromolecul…	binding;carbohydrate binding;complement binding;endopeptidase inhibitor activity;endopeptidase regulator activity;enzyme inhibitor activity;enzyme regulator activity;peptidase inhibitor activity;peptidase regulator activity;protein binding	blood microparticle;cell part;extracellular membrane-bounded organelle;extracellular organelle;extracellular region;extracellular region part;extracellular space;extracellular vesicular exosome;membrane;membrane-bounded organelle;membrane-bounded vesicle;organelle;other organism cell;other organism part;plasma membrane;vesicle	Complement and coagulation cascades;Staphylococcus aureus infection;Systemic lupus erythematosus	Bloodgroupantigen;Cleavageonpairofbasicresidues;Complementpathway;Completeproteome;Directproteinsequencing;Disulfidebond;Glycoprotein;Immunity;Inflammatoryresponse;Innateimmunity;Polymorphism;Referenceproteome;Secreted;Signal;Sulfation;Systemiclupuserythematosus;Thioesterbond	71	4	4	55.1	4	4	192.75	0	257.29	4152700000	255	0.000750447	0.00210853	P0C0L5
P0DJI8	Serum amyloid A-1 protein;Amyloid protein A;Serum amyloid protein A(2-104);Serum amyloid protein A(3-104);Serum amyloid protein A(2-103);Serum amyloid protein A(2-102);Serum amyloid protein A(4-101)	SAA1	NaN	NaN	NaN	23.1386	29.5214	25.4375	25.9823	32.8226	33.1004	28.5978	31.7385	+	activation of MAPK activity;acute inflammatory response;acute-phase response;biological regulation;calcium ion homeostasis;cation homeostasis;cell activation;cell chemotaxis;cell migration;cell motility;cellular calcium ion homeostasis;cellular cation homeostasis;cellular chemical homeostasis;cellular component movement;cellular component organization;cellular component organization or biogenesis…	binding;carbohydrate binding;chemoattractant activity;glycosaminoglycan binding;G-protein-coupled receptor binding;heparin binding;pattern binding;polysaccharide binding;protein binding;receptor binding	cell part;cytoplasmic membrane-bounded vesicle lumen;cytoplasmic microtubule;cytoplasmic part;cytoplasmic vesicle part;cytoskeletal part;endocytic vesicle lumen;extracellular membrane-bounded organelle;extracellular organelle;extracellular region;extracellular region part;extracellular space;extracellular vesicular exosome;high-density lipoprotein particle;intracellular organelle part;intracellul…		3D-structure;Acutephase;Amyloid;Amyloidosis;Completeproteome;Directproteinsequencing;HDL;Heparin-binding;Methylation;Polymorphism;Referenceproteome;Secreted;Signal	14	14	7	81.1	81.1	46.7	13.532	0	323.31	11236000000	260	0.000180745	0.000780488	P0DJI8
P0DJI9	Serum amyloid A-2 protein	SAA2	NaN	NaN	NaN	NaN	25.6437	22.3145	NaN	30.1969	31.3056	24.7596	27.0589	+	acute inflammatory response;acute-phase response;cell chemotaxis;cell migration;cell motility;cellular component movement;cellular process;cellular response to chemical stimulus;cellular response to stimulus;chemotaxis;defense response;inflammatory response;locomotion;positive chemotaxis;response to chemical stimulus;response to external stimulus;response to stimulus;response to stress;response t…	chemoattractant activity	extracellular membrane-bounded organelle;extracellular organelle;extracellular region part;extracellular space;extracellular vesicular exosome;high-density lipoprotein particle;macromolecular complex;membrane-bounded organelle;membrane-bounded vesicle;organelle;plasma lipoprotein particle;protein-lipid complex;vesicle		Acutephase;Alternativesplicing;Amyloid;Amyloidosis;Completeproteome;Directproteinsequencing;HDL;Polymorphism;Referenceproteome;Secreted;Signal	12	5	5	75.4	30.3	30.3	13.527	0	123.98	2029100000	56	0.00371136	0.00308676	P0DJI9
P0DMN0;P0DMM9	Sulfotransferase 1A4;Sulfotransferase 1A3	SULT1A4;SULT1A3	26.6559	25.9286	23.5731	27.3713	22.7769	21.9038	21.1684	23.7675	22.4872	22.9237	22.1589	+	3'-phosphoadenosine 5'-phosphosulfate metabolic process;alcohol metabolic process;amine metabolic process;benzene-containing compound metabolic process;biological regulation;catecholamine metabolic process;catechol-containing compound metabolic process;cellular amine metabolic process;cellular aromatic compound metabolic process;cellular biogenic amine metabolic process;cellular macromolecule met…	aryl sulfotransferase activity;catalytic activity;sulfotransferase activity;transferase activity;transferase activity, transferring sulfur-containing groups	cell part;cytoplasm;cytoplasmic part;cytosol;intracellular part	Sulfur metabolism	3D-structure;Alternativesplicing;Catecholaminemetabolism;Completeproteome;Cytoplasm;Directproteinsequencing;Lipidmetabolism;Polymorphism;Referenceproteome;Steroidmetabolism;Transferase	9	9	5	47.1	47.1	31.2	34.196	0	91.936	332070000	54	0.0044807	0.004	P0DMN0;P0DMM9
P0DMV9;P0DMV8	Heat shock 70 kDa protein 1B;Heat shock 70 kDa protein 1A	HSPA1B;HSPA1A	28.2934	28.2416	27.8228	28.5129	27.0825	26.5625	27.0435	28.3152	28.4373	28.0126	27.6032	+					3D-structure;Acetylation;Alternativesplicing;ATP-binding;Chaperone;Completeproteome;Cytoplasm;Directproteinsequencing;Hostcellreceptorforvirusentry;Methylation;Nucleotide-binding;Phosphoprotein;Polymorphism;Receptor;Referenceproteome;Stressresponse	15	14	7	35.9	33.9	15.8	70.051	0	160.68	1819200000	187	0.00137256	0.00345064	P0DMV9;P0DMV8
P0DOX2			29.7178	28.8786	30.0518	29.4759	31.9366	30.6922	30.5672	30.9696	31.4032	30.8766	32.7105	+						15	15	4	45.3	45.3	12.3	48.934	0	323.31	16465000000	507	0.0112073	0.00877098	P0DOX2;A0A0J9YVY3
P0DOX8;B9A064;P0CG04	Immunoglobulin lambda-like polypeptide 5;Ig lambda-1 chain C regions	IGLL5;IGLC1	26.7691	26.0189	26.6968	26.7475	29.0646	26.4412	28.0341	29.6104	29.1053	28.64	28.4888	+	activation of immune response;biological regulation;cellular component organization;cellular component organization or biogenesis;cellular membrane organization;cellular process;complement activation;complement activation, classical pathway;defense response;endocytosis;establishment of localization;humoral immune response;immune effector process;immune response;immune system process;innate immune…	antigen binding;binding	blood microparticle;cell part;extracellular membrane-bounded organelle;extracellular organelle;extracellular region;extracellular region part;extracellular space;extracellular vesicular exosome;membrane;membrane-bounded organelle;membrane-bounded vesicle;organelle;plasma membrane;vesicle		3D-structure;Alternativesplicing;Bence-Jonesprotein;Completeproteome;Directproteinsequencing;Disulfidebond;ImmunoglobulinCregion;Immunoglobulindomain;Referenceproteome;Secreted;Signal	8	3	3	45.4	16.2	16.2	22.83	0	85.489	2503200000	446	0.00677422	0.00632749	P0DOX8;B9A064;P0CG04
P0DOY3;P0DOY2			31.4792	30.4998	31.4785	32.2407	33.0437	31.5455	32.1552	33.6319	32.7128	34.952	33.6375	+						9	9	4	93.4	93.4	52.8	11.265	0	323.31	68140000000	1426	0.0109258	0.00824645	P0DOY3;P0DOY2;P0CF74;A0M8Q6
P10619	Lysosomal protective protein;Lysosomal protective protein 32 kDa chain;Lysosomal protective protein 20 kDa chain	CTSA	24.6375	24.7815	23.2044	24.7448	23.2179	23.9028	23.7562	NaN	NaN	NaN	NaN	+	biological regulation;biosynthetic process;carbohydrate biosynthetic process;carbohydrate metabolic process;cellular carbohydrate metabolic process;cellular lipid metabolic process;cellular macromolecule metabolic process;cellular metabolic process;cellular process;cellular protein metabolic process;dolichol-linked oligosaccharide biosynthetic process;establishment of localization;establishment o…	carboxypeptidase activity;catalytic activity;enzyme activator activity;enzyme regulator activity;exopeptidase activity;hydrolase activity;peptidase activity;peptidase activity, acting on L-amino acid peptides;serine hydrolase activity;serine-type carboxypeptidase activity;serine-type exopeptidase activity;serine-type peptidase activity	cell part;cytoplasmic part;endoplasmic reticulum;extracellular membrane-bounded organelle;extracellular organelle;extracellular region part;extracellular vesicular exosome;intracellular membrane-bounded organelle;intracellular organelle;intracellular organelle lumen;intracellular organelle part;intracellular part;lysosomal lumen;lysosome;lytic vacuole;membrane;membrane-bounded organelle;membrane-…	Lysosome;Renin-angiotensin system	3D-structure;Alternativesplicing;Carboxypeptidase;Completeproteome;Directproteinsequencing;Diseasemutation;Disulfidebond;Glycoprotein;Hydrolase;Lysosome;Protease;Referenceproteome;Signal;Zymogen	2	2	2	5	5	5	54.465	0	10.545	100960000	13	5.78477e-05	0.000296296	P10619
P10644	cAMP-dependent protein kinase type I-alpha regulatory subunit;cAMP-dependent protein kinase type I-alpha regulatory subunit, N-terminally processed	PRKAR1A	28.615	28.0838	28.086	27.718	25.4644	26.1062	25.8008	25.6514	26.3444	25.4363	25.4558	+	actin cytoskeleton organization;actin filament-based process;activation of phospholipase C activity;activation of protein kinase A activity;activation of protein kinase activity;actomyosin structure organization;anatomical structure formation involved in morphogenesis;biological regulation;blood coagulation;cardiac muscle cell proliferation;cell cycle phase;cell cycle process;cell proliferation;c…	adenyl nucleotide binding;adenyl ribonucleotide binding;AMP binding;binding;cAMP binding;cAMP-dependent protein kinase inhibitor activity;cAMP-dependent protein kinase regulator activity;cyclic nucleotide binding;enzyme binding;enzyme inhibitor activity;enzyme regulator activity;kinase binding;kinase inhibitor activity;kinase regulator activity;nucleotide binding;protein binding;protein kinase A …	AMP-activated protein kinase complex;cAMP-dependent protein kinase complex;cell part;cytoplasmic part;cytosol;intracellular part;macromolecular complex;membrane;neuromuscular junction;plasma membrane;protein complex;synapse	Apoptosis;Insulin signaling pathway	Acetylation;Alternativesplicing;cAMP;cAMP-binding;Cellmembrane;Completeproteome;Cushingsyndrome;Directproteinsequencing;Diseasemutation;Disulfidebond;Membrane;Nucleotide-binding;Phosphoprotein;Referenceproteome;Repeat	10	10	10	30.2	30.2	30.2	42.981	0	244.03	1109400000	161	3.12187e-05	0.00032	P10644
P10645	Chromogranin-A;Vasostatin-1;Vasostatin-2;EA-92;ES-43;Pancreastatin;SS-18;WA-8;WE-14;LF-19;Catestatin;AL-11;GV-19;GR-44;ER-37;GE-25;Serpinin-RRG;Serpinin;p-Glu serpinin precursor	CHGA	NaN	NaN	NaN	20.7424	29.9939	25.5573	28.7732	27.0461	24.6672	27.197	22.5765	+	biological regulation;cell activation;cell activation involved in immune response;cell chemotaxis;cell killing;cell migration;cell motility;cellular component movement;cellular process;cellular response to chemical stimulus;cellular response to stimulus;chemotaxis;cytokine production;cytokine production involved in immune response;defense response;defense response to bacterium;defense response to…		cell part;cytoplasmic membrane-bounded vesicle;cytoplasmic part;cytoplasmic vesicle;cytoplasmic vesicle membrane;cytoplasmic vesicle part;extracellular region;intracellular membrane-bounded organelle;intracellular organelle;intracellular organelle part;intracellular part;lysosome;lytic vacuole;mast cell granule;membrane;membrane-bounded organelle;membrane-bounded vesicle;organelle;organelle membr…		3D-structure;Amidation;Antibiotic;Antimicrobial;Calcium;Cleavageonpairofbasicresidues;Completeproteome;Cytoplasmicvesicle;Directproteinsequencing;Disulfidebond;Fungicide;Glycoprotein;Membrane;Oxidation;Phosphoprotein;Polymorphism;Pyrrolidonecarboxylicacid;Referenceproteome;Secreted;Signal;Sulfation	11	11	11	50.8	50.8	50.8	50.688	0	259.47	702370000	66	0.00156112	0.00202632	P10645
P10768	S-formylglutathione hydrolase	ESD	25.2434	24.3583	24.6607	25.4567	23.7703	23.3198	23.8292	23.3881	24.024	23.6402	23.2403	+	aldehyde catabolic process;catabolic process;cellular aldehyde metabolic process;cellular catabolic process;cellular metabolic process;cellular process;formaldehyde catabolic process;formaldehyde metabolic process;metabolic process;small molecule catabolic process;small molecule metabolic process	carboxylic ester hydrolase activity;catalytic activity;deacetylase activity;hydrolase activity;hydrolase activity, acting on ester bonds;methylumbelliferyl-acetate deacetylase activity;S-formylglutathione hydrolase activity;thiolester hydrolase activity	cell part;cytoplasm;cytoplasmic membrane-bounded vesicle;cytoplasmic part;cytoplasmic vesicle;extracellular membrane-bounded organelle;extracellular organelle;extracellular region part;extracellular vesicular exosome;Golgi apparatus;intracellular membrane-bounded organelle;intracellular organelle;intracellular organelle part;intracellular part;membrane;membrane-bounded organelle;membrane-bounded …	Methane metabolism	3D-structure;Acetylation;Completeproteome;Cytoplasm;Cytoplasmicvesicle;Directproteinsequencing;Hydrolase;Polymorphism;Referenceproteome;Serineesterase	4	4	4	26.2	26.2	26.2	31.462	0	19.364	167020000	19	0.00242776	0.00422059	P10768
P10909	Clusterin;Clusterin beta chain;Clusterin alpha chain	CLU	31.7912	31.8021	31.6878	32.4751	34.1793	32.6138	33.7834	33.5083	32.9628	32.8779	33.969	+	activation of immune response;anatomical structure morphogenesis;apoptotic mitochondrial changes;biological regulation;blood coagulation;cell activation;cell morphogenesis;cellular component assembly;cellular component assembly at cellular level;cellular component morphogenesis;cellular component organization;cellular component organization at cellular level;cellular component organization or bio…	binding;chaperone binding;enzyme binding;misfolded protein binding;protein binding;ubiquitin protein ligase binding	blood microparticle;cell part;chromaffin granule;cytoplasm;cytoplasmic membrane-bounded vesicle;cytoplasmic membrane-bounded vesicle lumen;cytoplasmic part;cytoplasmic vesicle;cytoplasmic vesicle part;cytosol;endoplasmic reticulum;extracellular matrix;extracellular membrane-bounded organelle;extracellular organelle;extracellular region;extracellular region part;extracellular space;extracellular v…		Alternativesplicing;Apoptosis;Chaperone;Complementpathway;Completeproteome;Cytoplasm;Cytoplasmicvesicle;Directproteinsequencing;Disulfidebond;Endoplasmicreticulum;Glycoprotein;Immunity;Innateimmunity;Membrane;Microsome;Mitochondrion;Nucleus;Phosphoprotein;Polymorphism;Referenceproteome;Secreted;Signal;Ublconjugation	20	20	20	36.7	36.7	36.7	52.494	0	323.31	57698000000	1431	0.00903306	0.0082723	P10909
P11021	78 kDa glucose-regulated protein	HSPA5	29.6393	29.6008	28.5302	29.8608	27.7729	27.9249	28.1108	27.9189	26.9306	27.6861	27.3028	+	activation of signaling protein activity involved in unfolded protein response;anatomical structure arrangement;anatomical structure development;biological regulation;blood coagulation;catabolic process;cell activation;cell communication;cellular catabolic process;cellular macromolecule catabolic process;cellular macromolecule metabolic process;cellular metabolic process;cellular process;cellular…	adenyl nucleotide binding;adenyl ribonucleotide binding;ATP binding;ATPase activity;binding;calcium ion binding;catalytic activity;cation binding;chaperone binding;enzyme binding;glycoprotein binding;hydrolase activity;hydrolase activity, acting on acid anhydrides;hydrolase activity, acting on acid anhydrides, in phosphorus-containing anhydrides;ion binding;metal ion binding;misfolded protein bin…	adherens junction;anchoring junction;cell junction;cell part;cell surface;cell-substrate adherens junction;cell-substrate junction;cytoplasmic membrane-bounded vesicle;cytoplasmic part;cytoplasmic vesicle;endoplasmic reticulum;endoplasmic reticulum chaperone complex;endoplasmic reticulum lumen;endoplasmic reticulum membrane;endoplasmic reticulum part;endoplasmic reticulum-Golgi intermediate compa…	Prion diseases;Protein export;Protein processing in endoplasmic reticulum	3D-structure;Acetylation;ATP-binding;Completeproteome;Cytoplasm;Directproteinsequencing;Endoplasmicreticulum;Methylation;Nitration;Nucleotide-binding;Phosphoprotein;Polymorphism;Referenceproteome;Signal	22	21	21	41	41	41	72.332	0	323.31	3379900000	290	0.000877436	0.00215951	P11021
P11142	Heat shock cognate 71 kDa protein	HSPA8	31.1712	31.0004	30.3691	31.0547	29.8571	29.528	29.9385	30.4726	30.3152	30.3871	29.7905	+	axon guidance;biological regulation;biosynthetic process;cell communication;cell-cell signaling;cellular biosynthetic process;cellular component disassembly;cellular component disassembly at cellular level;cellular component organization;cellular component organization at cellular level;cellular component organization or biogenesis;cellular component organization or biogenesis at cellular level;c…	adenyl nucleotide binding;adenyl ribonucleotide binding;antigen binding;ATP binding;ATPase activity;ATPase activity, coupled;binding;C3HC4-type RING finger domain binding;catalytic activity;enzyme binding;G-protein-coupled receptor binding;heat shock protein binding;hydrolase activity;hydrolase activity, acting on acid anhydrides;hydrolase activity, acting on acid anhydrides, in phosphorus-contai…	adherens junction;anchoring junction;blood microparticle;cell junction;cell part;cell-substrate adherens junction;cell-substrate junction;clathrin coated vesicle membrane;clathrin sculpted gamma-aminobutyric acid transport vesicle membrane;coated vesicle membrane;cytoplasmic membrane-bounded vesicle;cytoplasmic part;cytoplasmic vesicle;cytoplasmic vesicle membrane;cytoplasmic vesicle part;cytosol…	Antigen processing and presentation;Endocytosis;MAPK signaling pathway;Measles;Protein processing in endoplasmic reticulum;Spliceosome;Toxoplasmosis	3D-structure;Acetylation;Alternativesplicing;ATP-binding;Cellmembrane;Chaperone;Completeproteome;Cytoplasm;Directproteinsequencing;Host-virusinteraction;Membrane;Methylation;mRNAprocessing;mRNAsplicing;Nucleotide-binding;Nucleus;Phosphoprotein;Polymorphism;Referenceproteome;Repressor;Spliceosome;Stressresponse;Transcription;Transcriptionregulation;Ublconjugation	23	23	16	45.5	45.5	35.1	70.897	0	323.31	10583000000	607	0.00420648	0.00729534	P11142
P11166	Solute carrier family 2, facilitated glucose transporter member 1	SLC2A1	28.3556	28.6255	29.8759	29.1594	29.4264	28.8211	29.2025	30.6698	30.647	30.3426	29.9829	+	biological regulation;biosynthetic process;carbohydrate biosynthetic process;carbohydrate metabolic process;carbohydrate transmembrane transport;carbohydrate transport;carboxylic acid metabolic process;cation transport;cell communication;cellular biosynthetic process;cellular carbohydrate biosynthetic process;cellular carbohydrate metabolic process;cellular component assembly;cellular component o…	active transmembrane transporter activity;binding;carbohydrate transmembrane transporter activity;cation transmembrane transporter activity;cation:sugar symporter activity;dehydroascorbic acid transporter activity;D-glucose transmembrane transporter activity;glucose transmembrane transporter activity;hexose transmembrane transporter activity;identical protein binding;ion transmembrane transporter…	basolateral plasma membrane;blood microparticle;caveola;cell cortex part;cell junction;cell part;cell-cell junction;cortical actin cytoskeleton;cortical cytoskeleton;cytoplasmic membrane-bounded vesicle;cytoplasmic part;cytoplasmic vesicle;cytoskeletal part;cytoskeleton;cytosol;extracellular membrane-bounded organelle;extracellular organelle;extracellular region part;extracellular vesicular exoso…	Adipocytokine signaling pathway;Bile secretion;Pathways in cancer;Renal cell carcinoma	3D-structure;Acetylation;Cellmembrane;Completeproteome;Directproteinsequencing;Diseasemutation;Dystonia;Epilepsy;Glycoprotein;Membrane;Phosphoprotein;Referenceproteome;Sugartransport;Transmembrane;Transmembranehelix;Transport	12	12	12	22.6	22.6	22.6	54.083	0	290.55	5912000000	524	0.00658367	0.0073641	P11166
P11169;Q8TDB8	Solute carrier family 2, facilitated glucose transporter member 3;Solute carrier family 2, facilitated glucose transporter member 14	SLC2A3;SLC2A14	29.3585	29.0413	28.5175	28.7	27.4589	26.3716	28.0423	27.6097	27.1785	26.8875	25.6919	+	carbohydrate metabolic process;carbohydrate transmembrane transport;carbohydrate transport;carboxylic acid metabolic process;cation transport;cell differentiation;cellular developmental process;cellular ketone metabolic process;cellular metabolic process;cellular process;developmental process;establishment of localization;gamete generation;glucose import;glucose transport;hexose transmembrane tra…	active transmembrane transporter activity;carbohydrate transmembrane transporter activity;cation transmembrane transporter activity;cation:sugar symporter activity;glucose transmembrane transporter activity;hexose transmembrane transporter activity;ion transmembrane transporter activity;monosaccharide transmembrane transporter activity;secondary active transmembrane transporter activity;solute:ca…	cell part;extracellular membrane-bounded organelle;extracellular organelle;extracellular region part;extracellular vesicular exosome;integral to membrane;integral to plasma membrane;intracellular membrane-bounded organelle;intracellular organelle;intracellular part;intrinsic to membrane;intrinsic to plasma membrane;membrane;membrane part;membrane-bounded organelle;membrane-bounded vesicle;nucleus…		Alternativesplicing;Completeproteome;Developmentalprotein;Differentiation;Glycoprotein;Membrane;Polymorphism;Referenceproteome;Spermatogenesis;Sugartransport;Transmembrane;Transmembranehelix;Transport	8	8	8	13.5	13.5	13.5	53.924	0	247.07	2202600000	133	0.00764361	0.0067882	P11169;Q8TDB8
P11215	Integrin alpha-M	ITGAM	24.4466	23.2621	24.7295	24.6219	27.1081	25.1694	26.4979	28.3926	29.0567	27.0255	26.9045	+	activated T cell proliferation;activation of immune response;activation of innate immune response;anatomical structure development;biological adhesion;biological regulation;blood coagulation;cell activation;cell adhesion;cell chemotaxis;cell development;cell differentiation;cell migration;cell motility;cell proliferation;cell surface receptor linked signaling pathway;cellular component movement;c…	binding;carbohydrate binding;cation binding;glycoprotein binding;glycosaminoglycan binding;heparin binding;ion binding;metal ion binding;pattern binding;polysaccharide binding;protein binding	cell part;cell surface;external side of plasma membrane;extracellular membrane-bounded organelle;extracellular organelle;extracellular region part;extracellular vesicular exosome;integrin complex;intracellular membrane-bounded organelle;intracellular organelle;intracellular part;macromolecular complex;membrane;membrane part;membrane-bounded organelle;membrane-bounded vesicle;nucleus;organelle;pla…	Amoebiasis;Cell adhesion molecules (CAMs);Hematopoietic cell lineage;ko05152;Leishmaniasis;Leukocyte transendothelial migration;Phagosome;Regulation of actin cytoskeleton;Staphylococcus aureus infection	3D-structure;Alternativesplicing;Calcium;Celladhesion;Completeproteome;Directproteinsequencing;Disulfidebond;Glycoprotein;Integrin;Magnesium;Membrane;Metal-binding;Polymorphism;Receptor;Referenceproteome;Repeat;Signal;Systemiclupuserythematosus;Transmembrane;Transmembranehelix	19	19	19	23.4	23.4	23.4	127.18	0	169.59	779840000	164	0.00179959	0.00235165	P11215
P11216	Glycogen phosphorylase, brain form	PYGB	27.7683	27.3979	25.151	28.015	24.5293	22.7891	23.6259	25.8326	25.6569	22.9098	24.1048	+	alcohol metabolic process;carbohydrate catabolic process;carbohydrate metabolic process;catabolic process;cellular carbohydrate catabolic process;cellular carbohydrate metabolic process;cellular glucan metabolic process;cellular macromolecule metabolic process;cellular metabolic process;cellular polysaccharide catabolic process;cellular polysaccharide metabolic process;cellular process;energy der…	binding;catalytic activity;cofactor binding;glycogen phosphorylase activity;phosphorylase activity;pyridoxal phosphate binding;transferase activity;transferase activity, transferring glycosyl groups;transferase activity, transferring hexosyl groups;vitamin B6 binding;vitamin binding	cell part;cytoplasm;extracellular membrane-bounded organelle;extracellular organelle;extracellular region part;extracellular vesicular exosome;intracellular part;membrane;membrane-bounded organelle;membrane-bounded vesicle;organelle;vesicle	Insulin signaling pathway;Starch and sucrose metabolism	Acetylation;Allostericenzyme;Carbohydratemetabolism;Completeproteome;Directproteinsequencing;Glycogenmetabolism;Glycosyltransferase;Phosphoprotein;Polymorphism;Pyridoxalphosphate;Referenceproteome;Transferase	17	17	13	25.7	25.7	20.3	96.695	0	197.01	726250000	103	0.0156508	0.00929614	P11216
P11766	Alcohol dehydrogenase class-3	ADH5	25.2565	25.6837	24.1958	26.9494	23.6359	22.7123	23.5188	23.7171	23.8603	23.68	22.6622	+	aging;alcohol catabolic process;alcohol metabolic process;aldehyde catabolic process;biological regulation;catabolic process;cellular aldehyde metabolic process;cellular catabolic process;cellular lipid metabolic process;cellular macromolecule metabolic process;cellular metabolic process;cellular process;cellular protein metabolic process;developmental process;diterpenoid metabolic process;ethano…	alcohol dehydrogenase (NAD) activity;binding;carboxylic acid binding;catalytic activity;cation binding;electron carrier activity;fatty acid binding;formaldehyde dehydrogenase activity;ion binding;lipid binding;metal ion binding;monocarboxylic acid binding;oxidoreductase activity;oxidoreductase activity, acting on CH-OH group of donors;oxidoreductase activity, acting on the aldehyde or oxo group o…	cell part;cytoplasmic part;extracellular membrane-bounded organelle;extracellular organelle;extracellular region part;extracellular vesicular exosome;intracellular membrane-bounded organelle;intracellular organelle;intracellular part;membrane-bounded organelle;membrane-bounded vesicle;mitochondrion;nucleus;organelle;vesicle	Chloroalkane and chloroalkene degradation;Drug metabolism - cytochrome P450;Fatty acid metabolism;Glycolysis / Gluconeogenesis;Metabolism of xenobiotics by cytochrome P450;Methane metabolism;Naphthalene degradation;Retinol metabolism;Tyrosine metabolism	3D-structure;Acetylation;Completeproteome;Cytoplasm;Directproteinsequencing;Metal-binding;NAD;Oxidoreductase;Phosphoprotein;Polymorphism;Referenceproteome;Zinc	5	5	5	15.2	15.2	15.2	39.724	0	23.084	275360000	24	0.00985844	0.00771144	P11766
P12814	Alpha-actinin-1	ACTN1	33.3304	33.3262	31.669	33.5856	30.9701	28.9762	31.081	31.5354	30.1762	30.5106	30.7853	+	actin crosslink formation;actin cytoskeleton organization;actin filament bundle assembly;actin filament organization;actin filament-based process;biological regulation;blood coagulation;cell activation;cell junction assembly;cell junction organization;cell-substrate junction assembly;cellular component assembly;cellular component assembly at cellular level;cellular component organization;cellular…	binding;calcium ion binding;cation binding;cytoskeletal protein binding;double-stranded RNA binding;integrin binding;ion binding;ion channel binding;ligand-dependent nuclear receptor transcription coactivator activity;metal ion binding;nucleic acid binding;protein binding;protein binding transcription factor activity;protein complex binding;receptor binding;RNA binding;transcription coactivator a…	actin filament bundle;actomyosin;adherens junction;anchoring junction;cell cortex part;cell junction;cell part;cell projection;cell projection part;cell-cell adherens junction;cell-cell junction;cell-substrate adherens junction;cell-substrate junction;contractile fiber part;cortical actin cytoskeleton;cortical cytoskeleton;cytoplasm;cytoplasmic membrane-bounded vesicle lumen;cytoplasmic part;cyto…	Adherens junction;Amoebiasis;Arrhythmogenic right ventricular cardiomyopathy (ARVC);Focal adhesion;Leukocyte transendothelial migration;Regulation of actin cytoskeleton;Systemic lupus erythematosus;Tight junction	3D-structure;Acetylation;Actin-binding;Alternativesplicing;Calcium;Celljunction;Cellmembrane;Cellprojection;Completeproteome;Cytoplasm;Cytoskeleton;Directproteinsequencing;Diseasemutation;Membrane;Metal-binding;Phosphoprotein;Polymorphism;Referenceproteome;Repeat	60	60	44	71.6	71.6	54.1	103.06	0	323.31	38286000000	1778	0.00715803	0.00629586	P12814;P35609;Q08043
P12931	Proto-oncogene tyrosine-protein kinase Src	SRC	29.3642	28.9838	28.9097	29.0427	26.7561	26.9196	25.4239	26.7269	26.992	26.0321	26.0459	+	actin cytoskeleton organization;actin filament bundle assembly;actin filament organization;actin filament-based process;activation of immune response;activation of innate immune response;activation of protein kinase activity;activation of protein kinase B activity;adherens junction organization;anatomical structure development;anatomical structure homeostasis;anatomical structure morphogenesis;ax…	adenyl nucleotide binding;adenyl ribonucleotide binding;ATP binding;binding;binding, bridging;catalytic activity;cation binding;enzyme binding;ephrin receptor binding;growth factor receptor binding;heme binding;hormone receptor binding;integrin binding;ion binding;ion channel binding;iron ion binding;kinase activity;metal ion binding;non-membrane spanning protein tyrosine kinase activity;nucleoti…	actin filament;caveola;cell part;cell projection;cell projection membrane;cell projection part;cytoplasm;cytoplasmic part;cytoskeletal part;cytosol;endosome;extracellular membrane-bounded organelle;extracellular organelle;extracellular region part;extracellular vesicular exosome;extrinsic to internal side of plasma membrane;extrinsic to membrane;extrinsic to plasma membrane;intracellular membrane…	Adherens junction;Bacterial invasion of epithelial cells;Endocytosis;Epithelial cell signaling in Helicobacter pylori infection;ErbB signaling pathway;Focal adhesion;Gap junction;GnRH signaling pathway;ko05152;Tight junction;VEGF signaling pathway	3D-structure;Alternativesplicing;ATP-binding;Celladhesion;Cellcycle;Cellmembrane;Completeproteome;Cytoplasm;Cytoskeleton;Host-virusinteraction;Immunity;Kinase;Lipoprotein;Membrane;Mitochondrion;Mitochondrioninnermembrane;Myristate;Nucleotide-binding;Nucleus;Phosphoprotein;Polymorphism;Proto-oncogene;Referenceproteome;SH2domain;SH3domain;Transferase;Tyrosine-proteinkinase;Ublconjugation	17	15	11	41	38.2	32.3	59.834	0	260.45	2176200000	177	0.000133988	0.000962963	P12931;Q9H3Y6;P42685;P08581;Q04912
P13073	Cytochrome c oxidase subunit 4 isoform 1, mitochondrial	COX4I1	24.1259	24.0618	22.0527	24.1264	22.1009	NaN	23.3538	21.3777	20.7161	21.184	20.9834	+	biosynthetic process;cellular biosynthetic process;cellular macromolecule metabolic process;cellular metabolic process;cellular nitrogen compound metabolic process;cellular process;electron transport chain;gene expression;generation of precursor metabolites and energy;macromolecule metabolic process;metabolic process;nitrogen compound metabolic process;nucleic acid metabolic process;nucleobase-co…	catalytic activity;cation transmembrane transporter activity;cytochrome-c oxidase activity;heme-copper terminal oxidase activity;hydrogen ion transmembrane transporter activity;inorganic cation transmembrane transporter activity;ion transmembrane transporter activity;monovalent inorganic cation transmembrane transporter activity;oxidoreductase activity;oxidoreductase activity, acting on a heme gr…	cell part;cytoplasmic part;extracellular membrane-bounded organelle;extracellular organelle;extracellular region part;extracellular vesicular exosome;intracellular membrane-bounded organelle;intracellular organelle;intracellular organelle part;intracellular part;membrane;membrane-bounded organelle;membrane-bounded vesicle;mitochondrial inner membrane;mitochondrial membrane;mitochondrial part;mito…	Alzheimer's disease;Cardiac muscle contraction;Huntington's disease;Oxidative phosphorylation;Parkinson's disease	Acetylation;Completeproteome;Directproteinsequencing;Membrane;Mitochondrion;Mitochondrioninnermembrane;Polymorphism;Referenceproteome;Transitpeptide	2	2	2	13	13	13	19.576	0.00078431	5.911	61610000	13	0.0106772	0.0079708	P13073
P13224	Platelet glycoprotein Ib beta chain	GP1BB	30.2873	29.9553	29.945	30.276	28.6007	28.7721	30.0951	28.9007	28.7167	28.613	28.1645	+	biological adhesion;biological regulation;blood coagulation;blood coagulation, intrinsic pathway;cell activation;cell adhesion;cell surface receptor linked signaling pathway;cellular process;cellular response to stimulus;coagulation;hemostasis;macromolecule metabolic process;metabolic process;multicellular organismal process;platelet activation;primary metabolic process;protein activation cascade…	molecular transducer activity;receptor activity;signal transducer activity;signaling receptor activity;transmembrane signaling receptor activity	cell part;integral to membrane;integral to plasma membrane;intrinsic to membrane;intrinsic to plasma membrane;membrane;membrane part;plasma membrane;plasma membrane part	ECM-receptor interaction;Hematopoietic cell lineage	3D-structure;Alternativesplicing;BernardSouliersyndrome;Bloodcoagulation;Celladhesion;Completeproteome;Directproteinsequencing;Diseasemutation;Disulfidebond;Glycoprotein;Hemostasis;Leucine-richrepeat;Membrane;Phosphoprotein;Referenceproteome;Signal;Transmembrane;Transmembranehelix	4	4	4	19.9	19.9	19.9	21.717	0	30.388	4761900000	127	0.00536865	0.00650279	P13224
P13716	Delta-aminolevulinic acid dehydratase	ALAD	26.8324	25.3774	25.2858	26.1904	24.0771	24.3558	23.5527	24.3613	24.6395	23.1238	23.3725	+	biosynthetic process;cellular aromatic compound metabolic process;cellular biosynthetic process;cellular component assembly;cellular component organization;cellular component organization or biogenesis;cellular metabolic process;cellular nitrogen compound biosynthetic process;cellular nitrogen compound metabolic process;cellular process;cellular response to chemical stimulus;cellular response to …	binding;carbon-oxygen lyase activity;catalytic activity;cation binding;hydro-lyase activity;identical protein binding;ion binding;lead ion binding;lyase activity;metal ion binding;porphobilinogen synthase activity;protein binding;transition metal ion binding;zinc ion binding	cell part;cytoplasmic part;cytosol;extracellular membrane-bounded organelle;extracellular organelle;extracellular region part;extracellular vesicular exosome;intracellular membrane-bounded organelle;intracellular organelle;intracellular part;membrane-bounded organelle;membrane-bounded vesicle;nucleus;organelle;vesicle	Porphyrin and chlorophyll metabolism	3D-structure;Allostericenzyme;Alternativesplicing;Completeproteome;Directproteinsequencing;Diseasemutation;Hemebiosynthesis;Lyase;Metal-binding;Phosphoprotein;Polymorphism;Porphyrinbiosynthesis;Referenceproteome;Zinc	6	6	6	22.1	22.1	22.1	36.294	0	25.049	331440000	55	0.00458002	0.00513131	P13716
P13796	Plastin-2	LCP1	27.2454	27.0918	27.7661	27.3064	28.3221	27.298	27.6764	29.2073	29.493	28.6464	28.0944	+	actin cytoskeleton organization;actin filament bundle assembly;actin filament organization;actin filament-based process;anatomical structure morphogenesis;biological regulation;cell activation;cell activation involved in immune response;cell migration;cell motility;cellular component assembly;cellular component assembly at cellular level;cellular component disassembly;cellular component disassemb…	actin binding;actin filament binding;binding;calcium ion binding;cation binding;cytoskeletal protein binding;enzyme binding;GTPase binding;ion binding;metal ion binding;protein binding	actin cytoskeleton;actin filament;actin filament bundle;adherens junction;anchoring junction;cell junction;cell part;cell projection;cell projection membrane;cell projection part;cell-substrate adherens junction;cell-substrate junction;cytoplasm;cytoplasmic part;cytoskeletal part;cytoskeleton;cytosol;extracellular membrane-bounded organelle;extracellular organelle;extracellular region part;extrac…		3D-structure;Acetylation;Actin-binding;Alternativesplicing;Calcium;Celljunction;Cellmembrane;Cellprojection;Chromosomalrearrangement;Completeproteome;Cytoplasm;Cytoskeleton;Directproteinsequencing;Membrane;Metal-binding;Phosphoprotein;Polymorphism;Referenceproteome;Repeat	21	21	18	45.1	45.1	39.9	70.288	0	323.31	2021200000	266	0.00688242	0.00747074	P13796
P13798	Acylamino-acid-releasing enzyme	APEH	24.8928	24.2332	24.3327	24.6488	23.5144	23.3789	NaN	23.1775	23.6837	22.4898	23.376	+	beta-amyloid metabolic process;cellular macromolecule metabolic process;cellular metabolic process;cellular process;glycoprotein metabolic process;macromolecule metabolic process;metabolic process;primary metabolic process;protein metabolic process;proteolysis	catalytic activity;endopeptidase activity;exopeptidase activity;hydrolase activity;omega peptidase activity;peptidase activity;peptidase activity, acting on L-amino acid peptides;serine hydrolase activity;serine-type endopeptidase activity;serine-type peptidase activity	cell part;cytoplasm;extracellular membrane-bounded organelle;extracellular organelle;extracellular region part;extracellular vesicular exosome;intracellular organelle part;intracellular part;membrane;membrane-bounded organelle;membrane-bounded vesicle;nuclear membrane;nuclear part;organelle;organelle membrane;organelle part;vesicle		Acetylation;Completeproteome;Cytoplasm;Directproteinsequencing;Hydrolase;Phosphoprotein;Polymorphism;Referenceproteome	7	7	7	15.8	15.8	15.8	81.224	0	18.129	150870000	28	0.00725018	0.0075466	P13798
P14317	Hematopoietic lineage cell-specific protein	HCLS1	22.4671	21.4023	21.792	21.8746	NaN	NaN	NaN	21.9491	23.209	21.2645	20.7891	+	actin cytoskeleton organization;actin filament organization;actin filament polymerization;actin filament-based process;actin polymerization or depolymerization;biological regulation;cell differentiation;cellular component assembly;cellular component assembly at cellular level;cellular component organization;cellular component organization at cellular level;cellular component organization or bioge…	binding;enzyme binding;kinase binding;protein binding;protein kinase binding;RNA polymerase II transcription factor binding;transcription factor binding	cell part;cytoplasm;cytoplasmic part;intracellular membrane-bounded organelle;intracellular organelle;intracellular organelle part;intracellular part;macromolecular complex;membrane;membrane-bounded organelle;mitochondrion;nuclear part;nucleoplasm part;nucleus;organelle;organelle part;protein complex;transcription factor complex	Bacterial invasion of epithelial cells;Pathogenic Escherichia coli infection;Shigellosis;Tight junction	Acetylation;Alternativesplicing;Completeproteome;Cytoplasm;Directproteinsequencing;Membrane;Mitochondrion;Phosphoprotein;Polymorphism;Referenceproteome;Repeat;SH3domain	3	3	3	10.5	10.5	10.5	54.013	0	24.01	25265000	10	0.0106007	0.00827166	P14317
P14324	Farnesyl pyrophosphate synthase	FDPS	23.8237	23.5215	22.6524	23.7454	21.5863	NaN	NaN	22.207	NaN	NaN	NaN	+	alcohol biosynthetic process;alcohol metabolic process;biosynthetic process;cellular biosynthetic process;cellular lipid metabolic process;cellular metabolic process;cellular process;cholesterol biosynthetic process;cholesterol metabolic process;farnesyl diphosphate biosynthetic process;farnesyl diphosphate metabolic process;geranyl diphosphate biosynthetic process;geranyl diphosphate metabolic p…	binding;catalytic activity;cation binding;dimethylallyltranstransferase activity;geranyltranstransferase activity;ion binding;metal ion binding;prenyltransferase activity;transferase activity;transferase activity, transferring alkyl or aryl (other than methyl) groups	cell part;cytoplasm;cytoplasmic part;cytosol;intracellular membrane-bounded organelle;intracellular organelle;intracellular organelle part;intracellular part;membrane-bounded organelle;mitochondrion;nuclear part;nucleoplasm;organelle;organelle part	Terpenoid backbone biosynthesis	3D-structure;Acetylation;Alternativesplicing;Cholesterolbiosynthesis;Cholesterolmetabolism;Completeproteome;Cytoplasm;Host-virusinteraction;Isoprenebiosynthesis;Lipidbiosynthesis;Lipidmetabolism;Magnesium;Metal-binding;Polymorphism;Referenceproteome;Steroidbiosynthesis;Steroidmetabolism;Sterolbiosynthesis;Sterolmetabolism;Transferase	2	2	2	7.2	7.2	7.2	48.275	0.002185	4.6553	43162000	10	0.00438492	0.00419331	P14324
P14543	Nidogen-1	NID1	25.8687	27.2148	23.8223	26.7119	22.1435	NaN	21.86	23.0331	21.8689	22.2246	NaN	+	basement membrane organization;biological adhesion;biological regulation;cell adhesion;cell-matrix adhesion;cell-substrate adhesion;cellular component disassembly;cellular component disassembly at cellular level;cellular component organization;cellular component organization at cellular level;cellular component organization or biogenesis;cellular component organization or biogenesis at cellular l…	binding;calcium ion binding;cation binding;collagen binding;extracellular matrix binding;glycoprotein binding;ion binding;laminin binding;metal ion binding;protein binding;proteoglycan binding	basal lamina;basement membrane;cell part;cell periphery;extracellular matrix;extracellular matrix part;extracellular membrane-bounded organelle;extracellular organelle;extracellular region;extracellular region part;extracellular vesicular exosome;membrane-bounded organelle;membrane-bounded vesicle;organelle;vesicle		3D-structure;Alternativesplicing;Basementmembrane;Calcium;Celladhesion;Completeproteome;Disulfidebond;EGF-likedomain;Extracellularmatrix;Glycoprotein;Polymorphism;Referenceproteome;Repeat;Secreted;Signal;Sulfation	9	9	9	13.4	13.4	13.4	136.38	0	47.418	289410000	53	0.00800796	0.0057284	P14543
P14618	Pyruvate kinase PKM	PKM	31.9729	31.8255	31.0654	31.8992	30.2518	30.7498	30.3317	30.5596	30.8165	29.9368	30.17	+	alcohol metabolic process;carbohydrate metabolic process;cell death;cellular carbohydrate metabolic process;cellular metabolic process;cellular process;death;glucose metabolic process;hexose metabolic process;metabolic process;monosaccharide metabolic process;primary metabolic process;programmed cell death;small molecule metabolic process	adenyl nucleotide binding;adenyl ribonucleotide binding;alkali metal ion binding;antigen binding;ATP binding;binding;catalytic activity;cation binding;ion binding;kinase activity;magnesium ion binding;metal ion binding;MHC class II protein complex binding;MHC protein complex binding;nucleotide binding;phosphotransferase activity, alcohol group as acceptor;potassium ion binding;purine nucleotide b…	cell part;cell projection;cilium;cytoplasm;cytoplasmic part;cytosol;extracellular matrix;extracellular membrane-bounded organelle;extracellular organelle;extracellular region part;extracellular vesicular exosome;intracellular membrane-bounded organelle;intracellular organelle;intracellular part;membrane;membrane-bounded organelle;membrane-bounded vesicle;mitochondrion;nucleus;organelle;plasma mem…	Carbon fixation in photosynthetic organisms;Glycolysis / Gluconeogenesis;Purine metabolism;Pyruvate metabolism;Type II diabetes mellitus	3D-structure;Acetylation;Allostericenzyme;Alternativesplicing;ATP-binding;Completeproteome;Cytoplasm;Directproteinsequencing;Glycolysis;Hydroxylation;Kinase;Magnesium;Metal-binding;Nucleotide-binding;Nucleus;Phosphoprotein;Polymorphism;Potassium;Pyruvate;Referenceproteome;Transferase;Ublconjugation	31	31	31	62.3	62.3	62.3	57.936	0	323.31	16510000000	988	0.00201377	0.00390588	P14618;P30613
P14625	Endoplasmin	HSP90B1	29.9887	29.9024	28.4143	30.075	28.249	26.0283	28.0169	27.8419	26.3098	27.7602	27.2838	+	actin cytoskeleton organization;actin filament organization;actin filament-based process;actin rod assembly;activation of immune response;activation of innate immune response;biological regulation;catabolic process;cellular catabolic process;cellular component assembly;cellular component assembly at cellular level;cellular component organization;cellular component organization at cellular level;c…	adenyl nucleotide binding;adenyl ribonucleotide binding;ATP binding;binding;calcium ion binding;cation binding;enzyme binding;ion binding;lipoprotein particle receptor binding;low-density lipoprotein particle receptor binding;metal ion binding;nucleic acid binding;nucleotide binding;phosphatase binding;protein binding;protein phosphatase binding;purine nucleotide binding;purine ribonucleoside tri…	adherens junction;anchoring junction;cell junction;cell part;cell-substrate adherens junction;cell-substrate junction;cytoplasmic membrane-bounded vesicle;cytoplasmic membrane-bounded vesicle lumen;cytoplasmic part;cytoplasmic vesicle;cytoplasmic vesicle part;cytosol;endocytic vesicle lumen;endoplasmic reticulum;endoplasmic reticulum lumen;endoplasmic reticulum membrane;endoplasmic reticulum part…	NOD-like receptor signaling pathway;Pathways in cancer;Plant-pathogen interaction;Prostate cancer;Protein processing in endoplasmic reticulum	3D-structure;Acetylation;ATP-binding;Calcium;Chaperone;Completeproteome;Directproteinsequencing;Disulfidebond;Endoplasmicreticulum;Glycoprotein;Nucleotide-binding;Phosphoprotein;Referenceproteome;Signal	27	27	25	39.7	39.7	38	92.468	0	323.31	3467000000	205	0.0120516	0.00851494	P14625;Q58FF3
P14868	Aspartate--tRNA ligase, cytoplasmic	DARS	26.761	26.1514	24.3447	25.841	NaN	NaN	NaN	22.3604	22.9053	NaN	NaN	+	amine metabolic process;amino acid activation;aspartyl-tRNA aminoacylation;biosynthetic process;carboxylic acid metabolic process;cellular amine metabolic process;cellular amino acid metabolic process;cellular biosynthetic process;cellular component assembly;cellular component organization;cellular component organization or biogenesis;cellular ketone metabolic process;cellular macromolecule biosy…	adenyl nucleotide binding;adenyl ribonucleotide binding;aminoacylase activity;aminoacyl-tRNA ligase activity;aspartate-tRNA ligase activity;ATP binding;binding;catalytic activity;hydrolase activity;hydrolase activity, acting on carbon-nitrogen (but not peptide) bonds;hydrolase activity, acting on carbon-nitrogen (but not peptide) bonds, in linear amides;ligase activity;ligase activity, forming am…	cell part;cytoplasm;cytoplasmic part;cytosol;extracellular membrane-bounded organelle;extracellular organelle;extracellular region part;extracellular vesicular exosome;intracellular part;membrane;membrane-bounded organelle;membrane-bounded vesicle;organelle;vesicle	Aminoacyl-tRNA biosynthesis	3D-structure;Acetylation;Alternativesplicing;Aminoacyl-tRNAsynthetase;ATP-binding;Completeproteome;Cytoplasm;Diseasemutation;Ligase;Nucleotide-binding;Phosphoprotein;Polymorphism;Proteinbiosynthesis;Referenceproteome	9	9	9	21.2	21.2	21.2	57.136	0	32.501	236710000	27	0.000751237	0.00172973	P14868
P15531	Nucleoside diphosphate kinase A	NME1	24.142	24.1447	22.6665	24.0118	22.0776	22.3504	22.1632	22.2838	22.3308	21.6977	21.5915	+	anatomical structure development;biological regulation;biosynthetic process;carbohydrate homeostasis;cellular biosynthetic process;cellular chemical homeostasis;cellular component organization;cellular component organization or biogenesis;cellular glucose homeostasis;cellular homeostasis;cellular macromolecule metabolic process;cellular membrane organization;cellular metabolic process;cellular ni…	adenyl nucleotide binding;adenyl ribonucleotide binding;ATP binding;binding;catalytic activity;cation binding;deoxyribonuclease activity;DNA binding;GTP binding;guanyl nucleotide binding;guanyl ribonucleotide binding;hydrolase activity;hydrolase activity, acting on ester bonds;identical protein binding;ion binding;kinase activity;magnesium ion binding;metal ion binding;nuclease activity;nucleic a…	cell part;cell projection membrane;cell projection part;centrosome;cytoplasm;cytoplasmic part;cytoskeletal part;cytosol;extracellular membrane-bounded organelle;extracellular organelle;extracellular region part;extracellular vesicular exosome;intermediate filament;intracellular membrane-bounded organelle;intracellular non-membrane-bounded organelle;intracellular organelle;intracellular organelle …	Purine metabolism;Pyrimidine metabolism	3D-structure;Acetylation;Alternativesplicing;ATP-binding;Completeproteome;Cytoplasm;Differentiation;Directproteinsequencing;Endocytosis;Isopeptidebond;Kinase;Magnesium;Metal-binding;Neurogenesis;Nucleotide-binding;Nucleotidemetabolism;Nucleus;Polymorphism;Referenceproteome;Transferase;Ublconjugation	5	2	2	40.1	15.8	15.8	17.149	0	10.538	77401000	8	0.00237656	0.00360656	P15531
P16152	Carbonyl reductase [NADPH] 1	CBR1	24.7709	24.7646	23.3681	23.6869	NaN	NaN	NaN	22.8275	22.4806	NaN	NaN	+	arachidonic acid metabolic process;carboxylic acid metabolic process;cell differentiation;cellular developmental process;cellular ketone metabolic process;cellular lipid metabolic process;cellular metabolic process;cellular process;cofactor metabolic process;cyclooxygenase pathway;developmental process;drug metabolic process;epithelial cell differentiation;fat-soluble vitamin metabolic process;fa…	15-hydroxyprostaglandin dehydrogenase (NADP+) activity;carbonyl reductase (NADPH) activity;catalytic activity;oxidoreductase activity;oxidoreductase activity, acting on CH-OH group of donors;oxidoreductase activity, acting on NADH or NADPH;oxidoreductase activity, acting on NADH or NADPH, quinone or similar compound as acceptor;oxidoreductase activity, acting on the CH-OH group of donors, NAD or …	cell part;cytoplasmic part;cytosol;extracellular membrane-bounded organelle;extracellular organelle;extracellular region part;extracellular vesicular exosome;intracellular part;membrane-bounded organelle;membrane-bounded vesicle;organelle;vesicle	Arachidonic acid metabolism	3D-structure;Acetylation;Alternativesplicing;Completeproteome;Cytoplasm;Directproteinsequencing;NADP;Oxidoreductase;Polymorphism;Referenceproteome	3	3	3	21.7	21.7	21.7	30.375	0	43.633	77938000	15	0.00434615	0.00381102	P16152;O75828
P16615	Sarcoplasmic/endoplasmic reticulum calcium ATPase 2	ATP2A2	28.3739	27.8727	24.9543	28.399	23.3988	NaN	25.5584	24.5669	NaN	19.8155	23.8739	+	anatomical structure development;biological adhesion;biological regulation;blood coagulation;calcium ion homeostasis;calcium ion transmembrane transport;calcium ion transport;calcium-mediated signaling;cation homeostasis;cation transport;cell adhesion;cellular calcium ion homeostasis;cellular cation homeostasis;cellular chemical homeostasis;cellular divalent inorganic cation homeostasis;cellular …	active transmembrane transporter activity;adenyl nucleotide binding;adenyl ribonucleotide binding;ATP binding;ATPase activity;ATPase activity, coupled;ATPase activity, coupled to movement of substances;ATPase activity, coupled to transmembrane movement of ions;ATPase activity, coupled to transmembrane movement of ions, phosphorylative mechanism;ATPase activity, coupled to transmembrane movement o…	cell part;cytoplasmic part;endoplasmic reticulum;endoplasmic reticulum membrane;endoplasmic reticulum part;integral to membrane;integral to plasma membrane;intracellular membrane-bounded organelle;intracellular organelle;intracellular organelle part;intracellular part;intrinsic to membrane;intrinsic to plasma membrane;longitudinal sarcoplasmic reticulum;membrane;membrane part;membrane-bounded org…	Alzheimer's disease;Calcium signaling pathway;Pancreatic secretion	Alternativesplicing;ATP-binding;Calcium;Calciumtransport;Completeproteome;Diseasemutation;Endoplasmicreticulum;Epilepsy;Hydrolase;Iontransport;Isopeptidebond;Magnesium;Membrane;Metal-binding;Nitration;Nucleotide-binding;Phosphoprotein;Referenceproteome;Sarcoplasmicreticulum;Transmembrane;Transmembranehelix;Transport;Ublconjugation	20	17	12	25	22.6	15.9	114.76	0	245.98	879270000	117	0.0126447	0.00757895	P16615
P16885	1-phosphatidylinositol 4,5-bisphosphate phosphodiesterase gamma-2	PLCG2	22.1387	21.9412	NaN	22.3688	NaN	NaN	NaN	NaN	NaN	NaN	NaN	+	activation of immune response;activation of innate immune response;activation of store-operated calcium channel activity;antigen receptor-mediated signaling pathway;B cell activation;B cell activation involved in immune response;B cell differentiation;B cell receptor signaling pathway;biological regulation;biosynthetic process;blood coagulation;calcium ion homeostasis;calcium ion transport;calciu…	catalytic activity;hydrolase activity;hydrolase activity, acting on ester bonds;lipase activity;molecular transducer activity;phosphatidylinositol phospholipase C activity;phospholipase activity;phospholipase C activity;phosphoric diester hydrolase activity;phosphoric ester hydrolase activity;signal transducer activity	cell part;cytoplasmic part;cytosol;extracellular membrane-bounded organelle;extracellular organelle;extracellular region part;extracellular vesicular exosome;intracellular part;membrane;membrane-bounded organelle;membrane-bounded vesicle;organelle;plasma membrane;vesicle	Calcium signaling pathway;Epithelial cell signaling in Helicobacter pylori infection;ErbB signaling pathway;Fc epsilon RI signaling pathway;Fc gamma R-mediated phagocytosis;Glioma;Inositol phosphate metabolism;Leukocyte transendothelial migration;Natural killer cell mediated cytotoxicity;Neurotrophin signaling pathway;Non-small cell lung cancer;Pathways in cancer;Phosphatidylinositol signaling sy…	3D-structure;Calcium;Completeproteome;Diseasemutation;Hydrolase;Lipiddegradation;Lipidmetabolism;Phosphoprotein;Polymorphism;Referenceproteome;Repeat;SH2domain;SH3domain;Transducer	2	2	2	1.8	1.8	1.8	147.87	0.00084175	7.6381	12819000	1	0.00391308	0.00425806	P16885
P16930	Fumarylacetoacetase	FAH	24.2054	23.8059	23.2449	24.1881	22.3053	23.265	23.2895	22.5746	22.0603	NaN	NaN	+	amine catabolic process;amine metabolic process;arginine catabolic process;arginine metabolic process;aromatic amino acid family catabolic process;aromatic amino acid family metabolic process;aromatic compound catabolic process;carboxylic acid catabolic process;carboxylic acid metabolic process;catabolic process;cellular amine metabolic process;cellular amino acid catabolic process;cellular amino…	binding;catalytic activity;cation binding;fumarylacetoacetase activity;hydrolase activity;hydrolase activity, acting on acid carbon-carbon bonds;hydrolase activity, acting on acid carbon-carbon bonds, in ketonic substances;ion binding;metal ion binding	cell part;cytoplasmic part;cytosol;extracellular membrane-bounded organelle;extracellular organelle;extracellular region part;extracellular vesicular exosome;intracellular part;membrane-bounded organelle;membrane-bounded vesicle;organelle;vesicle	Styrene degradation;Tyrosine metabolism	Acetylation;Alternativesplicing;Calcium;Completeproteome;Directproteinsequencing;Diseasemutation;Hydrolase;Magnesium;Metal-binding;Phenylalaninecatabolism;Phosphoprotein;Referenceproteome;Tyrosinecatabolism	4	4	4	12.6	12.6	12.6	46.374	0	10.388	83674000	11	0.00779208	0.0065098	P16930
P17066;P48741	Heat shock 70 kDa protein 6;Putative heat shock 70 kDa protein 7	HSPA6;HSPA7	27.2214	27.297	26.2793	26.9796	25.8017	25.5994	25.7717	26.4572	26.3571	26.26	25.9977	+	cellular macromolecule metabolic process;cellular metabolic process;cellular process;cellular protein metabolic process;cellular response to heat;cellular response to stimulus;cellular response to stress;macromolecule metabolic process;metabolic process;primary metabolic process;protein folding;protein metabolic process;protein refolding;response to abiotic stimulus;response to chemical stimulus;…	adenyl nucleotide binding;adenyl ribonucleotide binding;ATP binding;ATPase activity;ATPase activity, coupled;binding;catalytic activity;enzyme binding;heat shock protein binding;hydrolase activity;hydrolase activity, acting on acid anhydrides;hydrolase activity, acting on acid anhydrides, in phosphorus-containing anhydrides;nucleoside-triphosphatase activity;nucleotide binding;protein binding;pur…	blood microparticle;cell part;centriole;cytoplasm;cytoplasmic part;cytoskeletal part;cytosol;extracellular membrane-bounded organelle;extracellular organelle;extracellular region part;extracellular vesicular exosome;intracellular non-membrane-bounded organelle;intracellular organelle;intracellular organelle part;intracellular part;membrane-bounded organelle;membrane-bounded vesicle;microtubule or…	Antigen processing and presentation;Endocytosis;MAPK signaling pathway;Measles;Protein processing in endoplasmic reticulum;Spliceosome;Toxoplasmosis	3D-structure;ATP-binding;Completeproteome;Methylation;Nucleotide-binding;Polymorphism;Referenceproteome;Stressresponse	5	1	1	10.1	1.7	1.7	71.027	0	16.127	655640000	61	0.00285685	0.00574769	P17066;P48741
P17252	Protein kinase C alpha type	PRKCA	24.9115	24.7556	24.7216	24.4957	NaN	NaN	NaN	NaN	NaN	NaN	NaN	+	activation of adenylate cyclase activity;activation of phospholipase C activity;anatomical structure formation involved in morphogenesis;angiogenesis;biological adhesion;biological regulation;blood coagulation;calcium ion homeostasis;cation homeostasis;cell activation;cell adhesion;cell chemotaxis;cell communication;cell cycle;cell cycle process;cell differentiation;cell junction assembly;cell ju…	adenyl nucleotide binding;adenyl ribonucleotide binding;ATP binding;binding;calcium-dependent protein kinase activity;calcium-dependent protein kinase C activity;calcium-dependent protein serine/threonine kinase activity;catalytic activity;cation binding;enzyme binding;histone kinase activity;histone kinase activity (H3-T6 specific);histone threonine kinase activity;ion binding;kinase activity;me…	apical part of cell;cell body;cell part;cell projection;cilium;cytoplasm;cytoplasmic part;cytosol;dendrite;endoplasmic reticulum;extracellular membrane-bounded organelle;extracellular organelle;extracellular region part;extracellular vesicular exosome;intracellular membrane-bounded organelle;intracellular organelle;intracellular organelle part;intracellular part;membrane;membrane-bounded organell…	African trypanosomiasis;Aldosterone-regulated sodium reabsorption;Amoebiasis;Calcium signaling pathway;Endocrine and other factor-regulated calcium reabsorption;ErbB signaling pathway;Fc gamma R-mediated phagocytosis;Focal adhesion;Gap junction;Gastric acid secretion;Glioma;Leukocyte transendothelial migration;Long-term depression;Long-term potentiation;MAPK signaling pathway;MAPK signaling pathw…	3D-structure;Acetylation;Angiogenesis;Apoptosis;ATP-binding;Calcium;Celladhesion;Cellmembrane;Completeproteome;Cytoplasm;Directproteinsequencing;Kinase;Membrane;Metal-binding;Mitochondrion;Nucleotide-binding;Nucleus;Phosphoprotein;Polymorphism;Proto-oncogene;Referenceproteome;Repeat;Serine/threonine-proteinkinase;Transferase;Zinc;Zinc-finger	7	4	4	15.9	9.8	9.8	76.749	0	20.261	92827000	16	2.03482e-06	0.002	P17252
P17987	T-complex protein 1 subunit alpha	TCP1	27.0852	26.0717	24.3401	26.9083	22.7799	20.3449	22.7693	24.2464	24.1286	20.7501	23.981	+	binding of sperm to zona pellucida;biological regulation;cell recognition;cell-cell recognition;cellular component assembly;cellular component assembly at cellular level;cellular component organization;cellular component organization at cellular level;cellular component organization or biogenesis;cellular component organization or biogenesis at cellular level;cellular macromolecular complex assem…	adenyl nucleotide binding;adenyl ribonucleotide binding;ATP binding;binding;enzyme binding;nucleotide binding;protein binding;purine nucleotide binding;purine ribonucleoside triphosphate binding;purine ribonucleotide binding;ribonucleotide binding;ubiquitin protein ligase binding;unfolded protein binding	acrosomal vesicle;cell body;cell part;centrosome;chaperonin-containing T-complex;chromatin;chromosomal part;cytoplasmic membrane-bounded vesicle;cytoplasmic part;cytoplasmic vesicle;cytoskeletal part;cytosol;cytosolic part;extracellular membrane-bounded organelle;extracellular organelle;extracellular region part;extracellular vesicular exosome;Golgi apparatus;heterochromatin;intracellular membran…		Acetylation;ATP-binding;Chaperone;Completeproteome;Cytoplasm;Cytoskeleton;Directproteinsequencing;Nucleotide-binding;Phosphoprotein;Polymorphism;Referenceproteome	11	11	11	27.2	27.2	27.2	60.343	0	88.186	351210000	38	0.0147635	0.00877273	P17987
P18031	Tyrosine-protein phosphatase non-receptor type 1	PTPN1	22.607	21.9189	NaN	22.7202	NaN	NaN	NaN	NaN	NaN	NaN	NaN	+	actin cytoskeleton organization;actin cytoskeleton reorganization;actin filament-based process;activation of signaling protein activity involved in unfolded protein response;biological regulation;blood coagulation;cell activation;cell surface receptor linked signaling pathway;cellular component organization;cellular component organization at cellular level;cellular component organization or bioge…	binding;catalytic activity;cation binding;enzyme binding;ephrin receptor binding;hydrolase activity;hydrolase activity, acting on ester bonds;ion binding;kinase binding;metal ion binding;phosphatase activity;phosphoprotein phosphatase activity;phosphoric ester hydrolase activity;protein binding;protein kinase binding;protein tyrosine phosphatase activity;receptor binding;receptor tyrosine kinase …	cell part;cytoplasmic part;cytoplasmic vesicle;cytosol;early endosome;endoplasmic reticulum;endosome;intracellular membrane-bounded organelle;intracellular organelle;intracellular part;membrane-bounded organelle;organelle;vesicle	Adherens junction;Insulin signaling pathway	3D-structure;Acetylation;Completeproteome;Directproteinsequencing;Endoplasmicreticulum;Hydrolase;Membrane;Oxidation;Phosphoprotein;Polymorphism;Proteinphosphatase;Referenceproteome;S-nitrosylation	1	1	1	3	3	3	49.966	0	10.315	15707000	6	0.00420388	0.00480556	P18031
P18054	Arachidonate 12-lipoxygenase, 12S-type	ALOX12	28.435	27.9482	27.2238	27.9184	26.5418	26.0267	26.663	25.8795	25.4094	25.5293	25.3555	+	aging;arachidonic acid metabolic process;biological regulation;biosynthetic process;carboxylic acid biosynthetic process;carboxylic acid metabolic process;cellular biosynthetic process;cellular component movement;cellular ketone metabolic process;cellular lipid metabolic process;cellular metabolic process;cellular process;cellular response to chemical stimulus;cellular response to lipid;cellular …	arachidonate 12-lipoxygenase activity;binding;catalytic activity;cation binding;dioxygenase activity;ether hydrolase activity;hepoxilin A3 synthase activity;hepoxilin-epoxide hydrolase activity;hydrolase activity;hydrolase activity, acting on ether bonds;ion binding;iron ion binding;isomerase activity;lipoxygenase activity;metal ion binding;oxidoreductase activity;oxidoreductase activity, acting …	cell part;cytoplasm;cytoplasmic part;cytosol;extracellular membrane-bounded organelle;extracellular organelle;extracellular region part;extracellular vesicular exosome;intracellular part;membrane;membrane-bounded organelle;membrane-bounded vesicle;organelle;plasma membrane;sarcolemma;vesicle	Arachidonic acid metabolism	3D-structure;Completeproteome;Cytoplasm;Dioxygenase;Fattyacidmetabolism;Hydrolase;Iron;Lipidmetabolism;Membrane;Metal-binding;Oxidoreductase;Polymorphism;Referenceproteome	16	16	16	31.4	31.4	31.4	75.693	0	179.59	1112600000	127	7.43606e-05	0.000869565	P18054
P18065	Insulin-like growth factor-binding protein 2	IGFBP2	21.8694	24.6996	23.2978	22.2638	27.3235	26.4259	24.3479	26.3391	28.3574	27.3347	25.3564	+	aging;biological regulation;cellular macromolecule metabolic process;cellular metabolic process;cellular process;cellular protein metabolic process;cellular response to chemical stimulus;cellular response to endogenous stimulus;cellular response to hormone stimulus;cellular response to organic substance;cellular response to stimulus;developmental process;female pregnancy;macromolecule metabolic p…	binding;growth factor binding;insulin-like growth factor binding;insulin-like growth factor I binding;insulin-like growth factor II binding;protein binding	apical plasma membrane;cell part;cytoplasmic part;cytoplasmic vesicle;extracellular membrane-bounded organelle;extracellular organelle;extracellular region;extracellular region part;extracellular space;extracellular vesicular exosome;intracellular organelle;intracellular part;membrane part;membrane-bounded organelle;membrane-bounded vesicle;organelle;plasma membrane part;vesicle		3D-structure;Completeproteome;Directproteinsequencing;Disulfidebond;Glycoprotein;Growthfactorbinding;Growthregulation;Polymorphism;Referenceproteome;Secreted;Signal	5	5	5	24.6	24.6	24.6	34.814	0	127.7	549330000	47	0.00961263	0.00657221	P18065
P18206	Vinculin	VCL	33.3759	33.4611	32.5467	33.387	31.1948	31.5429	31.5891	31.3872	30.9338	30.6597	30.8445	+	adherens junction assembly;adherens junction organization;anatomical structure morphogenesis;apical junction assembly;axon extension;biological adhesion;biological regulation;blood coagulation;cell activation;cell adhesion;cell growth;cell junction assembly;cell junction organization;cell projection assembly;cell projection organization;cell-cell adhesion;cell-cell junction assembly;cell-cell jun…	actin binding;alpha-catenin binding;beta-catenin binding;binding;cadherin binding;cell adhesion molecule binding;cytoskeletal protein binding;dystroglycan binding;enzyme binding;glycoprotein binding;protein binding;structural molecule activity;ubiquitin protein ligase binding	actin cytoskeleton;adherens junction;anchoring junction;cell junction;cell part;cell-cell adherens junction;cell-cell junction;cell-substrate adherens junction;cell-substrate junction;contractile fiber part;costamere;cytoplasmic part;cytoskeleton;cytosol;extracellular membrane-bounded organelle;extracellular organelle;extracellular region;extracellular region part;extracellular vesicular exosome;…	Adherens junction;Amoebiasis;Bacterial invasion of epithelial cells;Focal adhesion;Leukocyte transendothelial migration;Regulation of actin cytoskeleton;Shigellosis	3D-structure;Acetylation;Actin-binding;Alternativesplicing;Cardiomyopathy;Celladhesion;Celljunction;Cellmembrane;Completeproteome;Cytoplasm;Cytoskeleton;Directproteinsequencing;Diseasemutation;Lipoprotein;Membrane;Palmitate;Phosphoprotein;Polymorphism;Referenceproteome;Repeat	58	58	58	58.6	58.6	58.6	123.8	0	323.31	42187000000	1982	4.01017e-05	0.000352941	P18206
P18669	Phosphoglycerate mutase 1	PGAM1	26.5976	26.3369	25.9078	26.3597	24.2772	24.5995	24.9292	26.2766	26.5939	25.5563	24.9099	+	alcohol biosynthetic process;alcohol catabolic process;alcohol metabolic process;biological regulation;biosynthetic process;carbohydrate biosynthetic process;carbohydrate catabolic process;carbohydrate metabolic process;catabolic process;cellular biosynthetic process;cellular carbohydrate biosynthetic process;cellular carbohydrate catabolic process;cellular carbohydrate metabolic process;cellular…	binding;bisphosphoglycerate 2-phosphatase activity;bisphosphoglycerate mutase activity;bisphosphoglycerate phosphatase activity;catalytic activity;enzyme binding;hydrolase activity;hydrolase activity, acting on ester bonds;intramolecular transferase activity;intramolecular transferase activity, phosphotransferases;isomerase activity;kinase binding;phosphatase activity;phosphoglycerate mutase acti…	cell part;cytoplasm;cytoplasmic part;cytosol;extracellular membrane-bounded organelle;extracellular organelle;extracellular region part;extracellular vesicular exosome;intracellular part;membrane;membrane-bounded organelle;membrane-bounded vesicle;organelle;vesicle	Glycolysis / Gluconeogenesis;Methane metabolism	3D-structure;Acetylation;Completeproteome;Directproteinsequencing;Glycolysis;Hydrolase;Isomerase;Phosphoprotein;Referenceproteome	7	7	7	46.9	46.9	46.9	28.804	0	44.75	472790000	55	0.00779313	0.00793086	P18669;P15259;Q8N0Y7
P19367	Hexokinase-1	HK1	28.4561	28.4491	25.8576	28.6522	22.6191	21.5349	24.6524	24.1479	22.4819	22.3218	22.32	+	alcohol catabolic process;alcohol metabolic process;biological regulation;carbohydrate catabolic process;carbohydrate homeostasis;carbohydrate metabolic process;carbohydrate phosphorylation;carbohydrate transport;catabolic process;cellular carbohydrate catabolic process;cellular carbohydrate metabolic process;cellular chemical homeostasis;cellular glucose homeostasis;cellular homeostasis;cellular…	adenyl nucleotide binding;adenyl ribonucleotide binding;ATP binding;binding;carbohydrate kinase activity;catalytic activity;fructokinase activity;glucokinase activity;hexokinase activity;kinase activity;mannokinase activity;nucleotide binding;phosphotransferase activity, alcohol group as acceptor;purine nucleotide binding;purine ribonucleoside triphosphate binding;purine ribonucleotide binding;ri…	cell part;cytoplasmic part;cytosol;intracellular membrane-bounded organelle;intracellular organelle;intracellular organelle part;intracellular part;membrane;membrane part;membrane raft;membrane-bounded organelle;mitochondrial membrane;mitochondrial outer membrane;mitochondrial part;mitochondrion;organelle;organelle membrane;organelle outer membrane;organelle part;outer membrane	Amino sugar and nucleotide sugar metabolism;Butirosin and neomycin biosynthesis;Carbohydrate digestion and absorption;Fructose and mannose metabolism;Galactose metabolism;Glycolysis / Gluconeogenesis;Insulin signaling pathway;Starch and sucrose metabolism;Streptomycin biosynthesis;Type II diabetes mellitus	3D-structure;Acetylation;Allostericenzyme;Alternativesplicing;ATP-binding;Charcot-Marie-Toothdisease;Completeproteome;Directproteinsequencing;Diseasemutation;Glycolysis;Kinase;Membrane;Mitochondrion;Mitochondrionoutermembrane;Neurodegeneration;Neuropathy;Nucleotide-binding;Polymorphism;Referenceproteome;Repeat;Transferase	20	20	17	24.6	24.6	21.6	102.48	0	203.78	1048400000	132	0.000785263	0.00173451	P19367;P52789
P19652	Alpha-1-acid glycoprotein 2	ORM2	26.1239	25.8684	25.5683	25.6014	27.6302	27.2619	25.8644	27.1767	27.4025	27.6824	27.8158	+	acute inflammatory response;acute-phase response;biological regulation;defense response;establishment of localization;inflammatory response;regulation of biological process;regulation of immune system process;response to stimulus;response to stress;response to wounding;transport		blood microparticle;extracellular membrane-bounded organelle;extracellular organelle;extracellular region part;extracellular space;extracellular vesicular exosome;membrane-bounded organelle;membrane-bounded vesicle;organelle;vesicle		3D-structure;Acutephase;Completeproteome;Disulfidebond;Glycoprotein;Polymorphism;Pyrrolidonecarboxylicacid;Referenceproteome;Secreted;Signal;Transport	7	5	5	31.3	22.9	22.9	23.602	0	40.535	858380000	113	0.0047592	0.0057386	P19652
P19971	Thymidine phosphorylase	TYMP	26.7827	26.1829	24.4695	27.0121	22.9524	24.4636	22.5262	24.7077	24.5121	23.5367	23.5603	+	anatomical structure formation involved in morphogenesis;angiogenesis;biosynthetic process;catabolic process;cell differentiation;cellular aromatic compound metabolic process;cellular biosynthetic process;cellular catabolic process;cellular component organization;cellular component organization at cellular level;cellular component organization or biogenesis;cellular component organization or biog…	binding;catalytic activity;growth factor receptor binding;phosphorylase activity;platelet-derived growth factor receptor binding;protein binding;pyrimidine-nucleoside phosphorylase activity;receptor binding;thymidine phosphorylase activity;transferase activity;transferase activity, transferring glycosyl groups;transferase activity, transferring hexosyl groups;transferase activity, transferring pe…	cell part;cytoplasmic part;cytosol;intracellular part	Bladder cancer;Drug metabolism - other enzymes;Pyrimidine metabolism	3D-structure;Alternativesplicing;Angiogenesis;Chemotaxis;Completeproteome;Developmentalprotein;Differentiation;Directproteinsequencing;Diseasemutation;Glycosyltransferase;Growthfactor;Polymorphism;Progressiveexternalophthalmoplegia;Referenceproteome;Repeat;Transferase	13	13	13	35.9	35.9	35.9	49.955	0	64.92	376670000	81	0.0106266	0.00773201	P19971
P20645	Cation-dependent mannose-6-phosphate receptor	M6PR	24.1067	24.32	23.6043	24.5538	23.4156	22.9381	22.814	23.3239	22.5426	23.2717	22.6207	+	biological regulation;cellular component organization;cellular component organization or biogenesis;cellular membrane organization;cellular process;cellular response to stimulus;endocytosis;endosome to lysosome transport;endosome transport;establishment of localization;establishment of localization in cell;intracellular transport;lysosomal transport;membrane invagination;membrane organization;rec…	binding;carbohydrate binding;carbohydrate transmembrane transporter activity;hexose transmembrane transporter activity;mannose binding;mannose transmembrane transporter activity;molecular transducer activity;monosaccharide binding;monosaccharide transmembrane transporter activity;receptor activity;signal transducer activity;signaling receptor activity;substrate-specific transmembrane transporter …	cell part;cytoplasmic part;endosome;integral to membrane;integral to plasma membrane;intracellular membrane-bounded organelle;intracellular organelle;intracellular organelle part;intracellular part;intrinsic to membrane;intrinsic to plasma membrane;late endosome;lysosomal membrane;membrane;membrane part;membrane-bounded organelle;organelle;organelle membrane;organelle part;perinuclear region of c…	Lysosome;Phagosome	3D-structure;Completeproteome;Glycoprotein;Lysosome;Membrane;Phosphoprotein;Receptor;Referenceproteome;Signal;Transmembrane;Transmembranehelix;Transport	3	3	3	16.6	16.6	16.6	30.993	0	16.127	85597000	16	0.0046358	0.00655342	P20645
P20701	Integrin alpha-L	ITGAL	23.774	22.8078	24.5197	24.2525	25.3593	23.0102	24.466	27.42	27.4481	26.7737	25.0355	+	activated T cell proliferation;biological adhesion;biological regulation;blood coagulation;cell activation;cell activation involved in immune response;cell adhesion;cell migration;cell motility;cell proliferation;cell surface receptor linked signaling pathway;cell-cell adhesion;cell-matrix adhesion;cell-substrate adhesion;cellular component movement;cellular component organization;cellular compon…	binding;cation binding;cell adhesion molecule binding;ICAM-3 receptor activity;ion binding;metal ion binding;molecular transducer activity;protein binding;receptor activity;signal transducer activity;signaling receptor activity;transmembrane signaling receptor activity	alphaL-beta2 integrin complex;cell junction;cell part;cell surface;cell-cell junction;external side of plasma membrane;extracellular membrane-bounded organelle;extracellular organelle;extracellular region part;extracellular vesicular exosome;immunological synapse;integrin complex;macromolecular complex;membrane;membrane part;membrane-bounded organelle;membrane-bounded vesicle;organelle;plasma mem…	Cell adhesion molecules (CAMs);Leukocyte transendothelial migration;Malaria;Natural killer cell mediated cytotoxicity;Regulation of actin cytoskeleton;Rheumatoid arthritis;Staphylococcus aureus infection;Viral myocarditis	3D-structure;Alternativesplicing;Calcium;Celladhesion;Completeproteome;Directproteinsequencing;Disulfidebond;Glycoprotein;Integrin;Magnesium;Membrane;Metal-binding;Polymorphism;Receptor;Referenceproteome;Repeat;Signal;Transmembrane;Transmembranehelix	10	10	10	12.1	12.1	12.1	128.77	0	115.76	318800000	55	0.0099731	0.00730749	P20701
P20851	C4b-binding protein beta chain	C4BPB	24.2266	24.3173	23.3554	24.6155	26.386	25.9529	26.6449	26.2455	25.1561	27.128	25.1949	+	activation of immune response;biological regulation;blood coagulation;coagulation;complement activation;complement activation, classical pathway;defense response;hemostasis;humoral immune response;immune effector process;immune response;immune system process;innate immune response;macromolecule metabolic process;metabolic process;multicellular organismal process;negative regulation of biological …		cell part;extracellular region;extracellular region part;extracellular space;membrane;other organism cell;other organism part;plasma membrane	Complement and coagulation cascades	Alternativesplicing;Complementpathway;Completeproteome;Disulfidebond;Glycoprotein;Immunity;Innateimmunity;Polymorphism;Referenceproteome;Repeat;Secreted;Signal;Sushi	2	2	2	8.3	8.3	8.3	28.357	0.00081833	6.9379	306090000	37	0.00546302	0.00556522	P20851
P21291	Cysteine and glycine-rich protein 1	CSRP1	27.6202	27.5498	26.9447	27.6753	24.016	24.1341	24.1144	24.3354	24.2425	24.4092	23.8816	+	biological adhesion;cell adhesion;cell-cell adhesion;cellular process;homotypic cell-cell adhesion;platelet aggregation	binding;cation binding;ion binding;metal ion binding;transition metal ion binding;zinc ion binding	adherens junction;anchoring junction;cell junction;cell part;cell-substrate adherens junction;cell-substrate junction;extracellular membrane-bounded organelle;extracellular organelle;extracellular region part;extracellular vesicular exosome;focal adhesion;intracellular membrane-bounded organelle;intracellular organelle;intracellular part;membrane-bounded organelle;membrane-bounded vesicle;nucleus…		Acetylation;Completeproteome;LIMdomain;Metal-binding;Nucleus;Phosphoprotein;Polymorphism;Referenceproteome;Repeat;Zinc	3	3	3	19.2	19.2	19.2	20.567	0	66.068	712990000	41	1.15962e-07	0	P21291
P21333	Filamin-A	FLNA	35.5482	35.5317	34.7537	35.7369	33.6822	33.7373	34.098	33.8684	33.1518	33.0775	33.5275	+	actin crosslink formation;actin cytoskeleton organization;actin cytoskeleton reorganization;actin filament organization;actin filament-based process;anatomical structure formation involved in morphogenesis;anatomical structure morphogenesis;biological adhesion;biological regulation;biosynthetic process;blood coagulation;cAMP-mediated signaling;cell activation;cell adhesion;cell cycle process;cell…	actin binding;actin filament binding;binding;cytoskeletal protein binding;enzyme binding;Fc-gamma receptor I complex binding;glycoprotein binding;GTPase binding;identical protein binding;immunoglobulin receptor binding;molecular transducer activity;protein binding;protein dimerization activity;protein homodimerization activity;Rac GTPase binding;Ral GTPase binding;Ras GTPase binding;receptor bind…	actin cytoskeleton;actin filament;adherens junction;anchoring junction;cell body;cell cortex part;cell junction;cell part;cell projection part;cell-substrate adherens junction;cell-substrate junction;chromosomal part;cortical cytoskeleton;cytoplasm;cytoplasmic part;cytoskeletal part;cytoskeleton;cytosol;dendritic shaft;extracellular membrane-bounded organelle;extracellular organelle;extracellular…	Focal adhesion;MAPK signaling pathway	3D-structure;Acetylation;Actin-binding;Alternativesplicing;Ciliumbiogenesis/degradation;Completeproteome;Cytoplasm;Cytoskeleton;Directproteinsequencing;Diseasemutation;Isopeptidebond;Phosphoprotein;Polymorphism;Referenceproteome;Repeat;Ublconjugation	137	137	137	65.5	65.5	65.5	280.74	0	323.31	192440000000	5364	0.000153122	0.00117333	P21333;O75369;Q14315
P21462	fMet-Leu-Phe receptor	FPR1	NaN	NaN	20.4776	20.2434	22.0651	NaN	21.6981	25.1318	25.6045	23.0004	23.0231	+	activation of MAPK activity;activation of phospholipase C activity;activation of phospholipase C activity by G-protein coupled receptor protein signaling pathway coupled to IP3 second messenger;biological regulation;cAMP-mediated signaling;cell surface receptor linked signaling pathway;cellular component movement;cellular macromolecule metabolic process;cellular metabolic process;cellular process…	binding;G-protein coupled receptor activity;molecular transducer activity;N-formyl peptide receptor activity;peptide binding;peptide receptor activity;peptide receptor activity, G-protein coupled;receptor activity;signal transducer activity;signaling receptor activity;transmembrane signaling receptor activity	cell part;cytoplasmic part;endosome;integral to membrane;intracellular membrane-bounded organelle;intracellular organelle;intracellular part;intrinsic to membrane;membrane;membrane part;membrane-bounded organelle;organelle;plasma membrane	Neuroactive ligand-receptor interaction;Staphylococcus aureus infection	Cellmembrane;Chemotaxis;Completeproteome;Disulfidebond;Glycoprotein;G-proteincoupledreceptor;Membrane;Phosphoprotein;Polymorphism;Receptor;Referenceproteome;Transducer;Transmembrane;Transmembranehelix	1	1	1	3.1	3.1	3.1	38.445	0.0055827	4.0062	56083000	12	0.00610807	0.00528525	P21462
P21730	C5a anaphylatoxin chemotactic receptor 1	C5AR1	NaN	NaN	23.603	NaN	26.2123	25.044	25.3153	26.3125	26.3247	25.9126	25.5216	+	activation of MAPK activity;activation of phospholipase C activity;anatomical structure morphogenesis;apoptosis;biological regulation;biosynthetic process;calcium ion homeostasis;cation homeostasis;cell chemotaxis;cell death;cell migration;cell motility;cell proliferation;cell proliferation in hindbrain;cellular biosynthetic process;cellular calcium ion homeostasis;cellular cation homeostasis;cel…	anaphylatoxin receptor activity;binding;C5a anaphylatoxin receptor activity;complement binding;complement component C5a binding;complement component C5a receptor activity;complement receptor activity;G-protein coupled receptor activity;molecular transducer activity;opsonin binding;opsonin receptor activity;peptide binding;peptide receptor activity;peptide receptor activity, G-protein coupled;prot…	apical part of cell;basolateral plasma membrane;cell part;cell surface;cytoplasmic membrane-bounded vesicle;cytoplasmic part;cytoplasmic vesicle;integral to membrane;integral to plasma membrane;intracellular membrane-bounded organelle;intracellular organelle;intracellular part;intrinsic to membrane;intrinsic to plasma membrane;membrane;membrane part;membrane-bounded organelle;membrane-bounded ves…	Complement and coagulation cascades;Neuroactive ligand-receptor interaction;Staphylococcus aureus infection	Cellmembrane;Chemotaxis;Completeproteome;Cytoplasmicvesicle;Disulfidebond;Glycoprotein;G-proteincoupledreceptor;Membrane;Phosphoprotein;Polymorphism;Receptor;Referenceproteome;Sulfation;Transducer;Transmembrane;Transmembranehelix	2	2	2	6	6	6	39.335	0.00080775	6.6474	201870000	21	0.000398785	0.00125	P21730
P21796	Voltage-dependent anion-selective channel protein 1	VDAC1	27.7383	27.3981	25.7447	27.7101	25.0525	23.094	26.0191	25.137	23.6476	22.9824	24.6243	+	anion transport;apoptosis;behavior;behavioral defense response;behavioral fear response;cell communication;cell death;cell differentiation;cell-cell signaling;cellular developmental process;cellular process;cognition;death;defense response;developmental process;epithelial cell differentiation;establishment of localization;fear response;ion transport;learning;learning or memory;multicellular organ…	anion channel activity;anion transmembrane transporter activity;binding;channel activity;enzyme binding;gated channel activity;ion channel activity;ion transmembrane transporter activity;kinase binding;passive transmembrane transporter activity;porin activity;protein binding;protein kinase binding;substrate-specific channel activity;substrate-specific transmembrane transporter activity;substrate-…	cell part;cytoplasmic part;extracellular membrane-bounded organelle;extracellular organelle;extracellular region part;extracellular vesicular exosome;intracellular membrane-bounded organelle;intracellular non-membrane-bounded organelle;intracellular organelle;intracellular organelle part;intracellular part;macromolecular complex;membrane;membrane part;membrane-bounded organelle;membrane-bounded v…	Calcium signaling pathway;Huntington's disease;Parkinson's disease	3D-structure;Acetylation;Apoptosis;Cellmembrane;Completeproteome;Directproteinsequencing;Host-virusinteraction;Iontransport;Isopeptidebond;Membrane;Mitochondrion;Mitochondrionoutermembrane;Phosphoprotein;Porin;Referenceproteome;Transmembrane;Transmembranebetastrand;Transport;Ublconjugation	9	9	9	49.8	49.8	49.8	30.772	0	207.11	768070000	85	0.0115658	0.00791133	P21796
P22234	Multifunctional protein ADE2;Phosphoribosylaminoimidazole-succinocarboxamide synthase;Phosphoribosylaminoimidazole carboxylase	PAICS	24.9028	24.7713	24.1098	24.895	NaN	NaN	NaN	23.5123	23.433	23.2799	NaN	+	biosynthetic process;cellular aromatic compound metabolic process;cellular biosynthetic process;cellular metabolic process;cellular nitrogen compound biosynthetic process;cellular nitrogen compound metabolic process;cellular process;'de novo' IMP biosynthetic process;heterocycle biosynthetic process;heterocycle metabolic process;IMP biosynthetic process;IMP metabolic process;metabolic process;nit…	acid-amino acid ligase activity;adenyl nucleotide binding;adenyl ribonucleotide binding;ATP binding;binding;carbon-carbon lyase activity;carboxy-lyase activity;catalytic activity;identical protein binding;ligase activity;ligase activity, forming carbon-nitrogen bonds;lyase activity;nucleotide binding;phosphoribosylaminoimidazole carboxylase activity;phosphoribosylaminoimidazolesuccinocarboxamide …	cell part;cytoplasmic part;cytosol;extracellular membrane-bounded organelle;extracellular organelle;extracellular region part;extracellular vesicular exosome;intracellular part;membrane;membrane-bounded organelle;membrane-bounded vesicle;organelle;vesicle	Purine metabolism	3D-structure;Acetylation;Alternativesplicing;ATP-binding;Completeproteome;Decarboxylase;Directproteinsequencing;Ligase;Lyase;Multifunctionalenzyme;Nucleotide-binding;Phosphoprotein;Polymorphism;Purinebiosynthesis;Referenceproteome	5	5	5	14.4	14.4	14.4	47.079	0	21.984	111730000	25	0.00584212	0.00510299	P22234
P22303	Acetylcholinesterase	ACHE	23.2473	23.1657	24.0005	23.0385	NaN	NaN	NaN	NaN	NaN	NaN	NaN	+	acetylcholine catabolic process;acetylcholine catabolic process in synaptic cleft;acetylcholine metabolic process;alcohol metabolic process;amine catabolic process;amine metabolic process;amyloid precursor protein metabolic process;anatomical structure development;biological adhesion;biological regulation;biosynthetic process;catabolic process;cell adhesion;cell communication;cell development;cel…	acetylcholine binding;acetylcholinesterase activity;amine binding;beta-amyloid binding;binding;carboxylic ester hydrolase activity;catalytic activity;cholinesterase activity;collagen binding;extracellular matrix binding;hydrolase activity;hydrolase activity, acting on ester bonds;identical protein binding;laminin binding;neurotransmitter binding;protein binding;protein dimerization activity;prote…	anchored to membrane;basal lamina;cell junction;cell part;cell surface;cytoplasmic part;extracellular matrix part;extracellular region;extracellular region part;extracellular space;Golgi apparatus;intracellular membrane-bounded organelle;intracellular organelle;intracellular part;intrinsic to membrane;membrane;membrane part;membrane-bounded organelle;neuromuscular junction;nucleus;organelle;perin…	Glycerophospholipid metabolism	3D-structure;Alternativesplicing;Bloodgroupantigen;Celljunction;Cellmembrane;Completeproteome;Directproteinsequencing;Disulfidebond;Glycoprotein;GPI-anchor;Hydrolase;Lipoprotein;Membrane;Neurotransmitterdegradation;Nucleus;Polymorphism;Referenceproteome;Secreted;Serineesterase;Signal;Synapse	5	5	5	14.8	14.8	14.8	67.795	0	18.652	57403000	12	0.000510263	0.00176923	P22303
P22314	Ubiquitin-like modifier-activating enzyme 1	UBA1	27.6155	27.3095	26.5905	27.3109	25.1211	24.4174	22.3702	25.9815	25.9366	25.0695	25.1172	+	catabolic process;cellular catabolic process;cellular macromolecule catabolic process;cellular macromolecule metabolic process;cellular metabolic process;cellular process;cellular protein metabolic process;cellular response to stimulus;cellular response to stress;macromolecule catabolic process;macromolecule metabolic process;macromolecule modification;metabolic process;modification-dependent mac…	acid-amino acid ligase activity;adenyl nucleotide binding;adenyl ribonucleotide binding;ATP binding;binding;catalytic activity;ligase activity;ligase activity, forming carbon-nitrogen bonds;nucleotide binding;purine nucleotide binding;purine ribonucleoside triphosphate binding;purine ribonucleotide binding;ribonucleotide binding;small conjugating protein ligase activity;small protein activating e…	cell part;cytoplasm;cytoplasmic part;cytosol;extracellular membrane-bounded organelle;extracellular organelle;extracellular region part;extracellular vesicular exosome;intracellular membrane-bounded organelle;intracellular organelle;intracellular part;membrane-bounded organelle;membrane-bounded vesicle;mitochondrion;nucleus;organelle;vesicle	Parkinson's disease;Ubiquitin mediated proteolysis	3D-structure;Acetylation;Alternativeinitiation;ATP-binding;Completeproteome;Cytoplasm;Directproteinsequencing;Diseasemutation;Ligase;Mitochondrion;Neurodegeneration;Nucleotide-binding;Nucleus;Phosphoprotein;Polymorphism;Referenceproteome;Repeat;Ublconjugation;Ublconjugationpathway	16	16	16	24.8	24.8	24.8	117.85	0	323.31	714010000	124	0.00275662	0.00319283	P22314
P22392;O60361	Nucleoside diphosphate kinase B;Putative nucleoside diphosphate kinase	NME2;NME2P1	28.0766	28.2068	27.4	27.8371	26.4969	27.3011	26.5275	26.5909	26.5338	25.8803	26.3504	+	biological adhesion;biological regulation;biosynthetic process;cell adhesion;cell surface receptor linked signaling pathway;cellular biosynthetic process;cellular macromolecule biosynthetic process;cellular macromolecule metabolic process;cellular metabolic process;cellular nitrogen compound biosynthetic process;cellular nitrogen compound metabolic process;cellular process;cellular response to st…	adenyl nucleotide binding;adenyl ribonucleotide binding;ATP binding;binding;catalytic activity;cation binding;DNA binding;ion binding;kinase activity;metal ion binding;nucleic acid binding;nucleic acid binding transcription factor activity;nucleobase-containing compound kinase activity;nucleoside diphosphate kinase activity;nucleotide binding;phosphotransferase activity, alcohol group as acceptor…	cell part;cell periphery;cell projection;cytoplasm;cytoplasmic part;cytosol;extracellular membrane-bounded organelle;extracellular organelle;extracellular region part;extracellular vesicular exosome;intracellular membrane-bounded organelle;intracellular organelle;intracellular part;lamellipodium;membrane-bounded organelle;membrane-bounded vesicle;mitochondrion;nucleus;organelle;ruffle;vesicle	Purine metabolism;Pyrimidine metabolism	3D-structure;Acetylation;Activator;Alternativesplicing;ATP-binding;Cellprojection;Completeproteome;Cytoplasm;Directproteinsequencing;DNA-binding;Kinase;Magnesium;Metal-binding;Nucleotide-binding;Nucleotidemetabolism;Nucleus;Referenceproteome;Transcription;Transcriptionregulation;Transferase	6	6	3	53.3	53.3	28.9	17.298	0	28.97	1189300000	89	0.00107726	0.00270103	P22392;O60361
P22694	cAMP-dependent protein kinase catalytic subunit beta	PRKACB	28.0645	27.7567	26.9882	26.8694	23.73	24.6442	23.9307	23.8492	23.7803	23.3038	24.0405	+	activation of immune response;activation of innate immune response;activation of phospholipase C activity;activation of protein kinase A activity;activation of protein kinase activity;acylglycerol catabolic process;acylglycerol metabolic process;alcohol biosynthetic process;alcohol metabolic process;anatomical structure formation involved in morphogenesis;biological regulation;biosynthetic proces…	adenyl nucleotide binding;adenyl ribonucleotide binding;ATP binding;binding;cAMP-dependent protein kinase activity;catalytic activity;cation binding;cyclic nucleotide-dependent protein kinase activity;enzyme binding;ion binding;kinase activity;magnesium ion binding;metal ion binding;nucleotide binding;phosphotransferase activity, alcohol group as acceptor;protein binding;protein kinase activity;p…	cAMP-dependent protein kinase complex;cell part;centrosome;cytoplasmic part;cytoskeletal part;cytosol;extracellular membrane-bounded organelle;extracellular organelle;extracellular region part;extracellular vesicular exosome;intracellular non-membrane-bounded organelle;intracellular organelle;intracellular organelle part;intracellular part;macromolecular complex;membrane;membrane-bounded organell…	Amoebiasis;Apoptosis;Bile secretion;Calcium signaling pathway;Chemokine signaling pathway;Dilated cardiomyopathy;Endocrine and other factor-regulated calcium reabsorption;Gap junction;Gastric acid secretion;GnRH signaling pathway;Hedgehog signaling pathway;Insulin signaling pathway;Long-term potentiation;MAPK signaling pathway;Meiosis - yeast;Melanogenesis;Olfactory transduction;Oocyte meiosis;Pr…	Alternativesplicing;ATP-binding;cAMP;Cellmembrane;Completeproteome;Cytoplasm;Kinase;Lipoprotein;Membrane;Myristate;Nucleotide-binding;Nucleus;Phosphoprotein;Polymorphism;Referenceproteome;Serine/threonine-proteinkinase;Transferase	8	8	4	30.2	30.2	15.1	40.622	0	129.98	620790000	43	7.78932e-06	0.00114286	P22694
P22695	Cytochrome b-c1 complex subunit 2, mitochondrial	UQCRC2	25.1168	24.8583	22.8565	25.5759	NaN	NaN	22.0617	21.2969	NaN	NaN	21.6888	+	aerobic respiration;cellular metabolic process;cellular process;cellular respiration;electron transport chain;energy derivation by oxidation of organic compounds;generation of precursor metabolites and energy;metabolic process;oxidation-reduction process;oxidative phosphorylation;phosphate-containing compound metabolic process;phosphorus metabolic process;phosphorylation;respiratory electron tran…	binding;catalytic activity;cation binding;endopeptidase activity;hydrolase activity;ion binding;metal ion binding;metalloendopeptidase activity;metallopeptidase activity;peptidase activity;peptidase activity, acting on L-amino acid peptides	cell part;cytoplasmic part;extracellular membrane-bounded organelle;extracellular organelle;extracellular region part;extracellular vesicular exosome;intracellular membrane-bounded organelle;intracellular organelle;intracellular organelle part;intracellular part;macromolecular complex;membrane;membrane part;membrane-bounded organelle;membrane-bounded vesicle;mitochondrial inner membrane;mitochond…	Alzheimer's disease;Cardiac muscle contraction;Huntington's disease;Oxidative phosphorylation;Parkinson's disease	Acetylation;Completeproteome;Directproteinsequencing;Diseasemutation;Electrontransport;Membrane;Mitochondrion;Mitochondrioninnermembrane;Polymorphism;Referenceproteome;Respiratorychain;Transitpeptide;Transport	7	7	7	30.2	30.2	30.2	48.442	0	40.168	109380000	24	0.00365537	0.00357895	P22695
P23229	Integrin alpha-6;Integrin alpha-6 heavy chain;Integrin alpha-6 light chain;Processed integrin alpha-6	ITGA6	31.0541	30.2036	30.353	29.7551	29.4029	29.4363	30.2215	28.69	29.1461	29.2877	28.2593	+	anatomical structure development;biological adhesion;biological regulation;blood coagulation;brown fat cell differentiation;cell adhesion;cell adhesion mediated by integrin;cell communication;cell differentiation;cell junction assembly;cell junction organization;cell migration;cell motility;cell projection assembly;cell projection organization;cell surface receptor linked signaling pathway;cell-c…	binding;cation binding;ion binding;metal ion binding	adherens junction;alpha6-beta4 integrin complex;anchoring junction;basal plasma membrane;basement membrane;cell junction;cell part;cell projection;cell surface;cell-cell adherens junction;cell-cell junction;cell-substrate adherens junction;cell-substrate junction;external side of plasma membrane;extracellular matrix part;extracellular region part;filopodium;focal adhesion;hemidesmosome;integrin c…	Arrhythmogenic right ventricular cardiomyopathy (ARVC);Cell adhesion molecules (CAMs);Dilated cardiomyopathy;ECM-receptor interaction;Focal adhesion;Hematopoietic cell lineage;Hypertrophic cardiomyopathy (HCM);Pathways in cancer;Regulation of actin cytoskeleton;Small cell lung cancer;Toxoplasmosis	Alternativesplicing;Calcium;Celladhesion;Cellmembrane;Cleavageonpairofbasicresidues;Completeproteome;Directproteinsequencing;Disulfidebond;Epidermolysisbullosa;Glycoprotein;Integrin;Lipoprotein;Membrane;Metal-binding;Palmitate;Phosphoprotein;Receptor;Referenceproteome;Repeat;Signal;Transmembrane;Transmembranehelix	43	43	43	47.2	47.2	47.2	126.6	0	323.31	6919100000	570	0.008435	0.00849302	P23229
P23284	Peptidyl-prolyl cis-trans isomerase B	PPIB	28.5949	28.7856	26.5926	28.8347	25.0448	22.6747	26.3954	25.5387	24.4238	24.9933	23.9058	+	anatomical structure development;biological regulation;bone development;cellular component organization;cellular component organization at cellular level;cellular component organization or biogenesis;cellular component organization or biogenesis at cellular level;cellular macromolecule metabolic process;cellular metabolic process;cellular process;cellular protein metabolic process;chaperone-media…	binding;catalytic activity;cis-trans isomerase activity;enzyme binding;isomerase activity;peptide binding;peptidyl-prolyl cis-trans isomerase activity;protein binding;protein complex binding;RNA polymerase binding;unfolded protein binding	adherens junction;anchoring junction;cell junction;cell part;cell-substrate adherens junction;cell-substrate junction;cytoplasmic membrane-bounded vesicle;cytoplasmic part;cytoplasmic vesicle;endoplasmic reticulum;endoplasmic reticulum lumen;endoplasmic reticulum part;extracellular membrane-bounded organelle;extracellular organelle;extracellular region part;extracellular vesicular exosome;focal a…		3D-structure;Acetylation;Completeproteome;Cyclosporin;Directproteinsequencing;Diseasemutation;Dwarfism;Endoplasmicreticulum;Glycoprotein;Isomerase;Osteogenesisimperfecta;Polymorphism;Referenceproteome;Rotamase;Signal;S-nitrosylation	10	10	10	41.7	41.7	41.7	23.742	0	71.248	1307500000	96	0.00616336	0.00512	P23284
P23368	NAD-dependent malic enzyme, mitochondrial	ME2	25.3749	25.0269	23.6557	25.5093	NaN	NaN	23.3952	NaN	NaN	NaN	22.4687	+	carboxylic acid metabolic process;cellular ketone metabolic process;cellular metabolic process;cellular process;dicarboxylic acid metabolic process;malate metabolic process;metabolic process;organic acid metabolic process;oxoacid metabolic process;small molecule metabolic process	binding;carbon-carbon lyase activity;carboxy-lyase activity;catalytic activity;cation binding;coenzyme binding;cofactor binding;electron carrier activity;ion binding;lyase activity;malate dehydrogenase (decarboxylating) activity;malate dehydrogenase activity;malic enzyme activity;metal ion binding;NAD binding;nucleotide binding;oxaloacetate decarboxylase activity;oxidoreductase activity;oxidoredu…	cell part;cytoplasmic part;intracellular membrane-bounded organelle;intracellular organelle;intracellular organelle lumen;intracellular organelle part;intracellular part;membrane-bounded organelle;membrane-enclosed lumen;mitochondrial matrix;mitochondrial part;mitochondrion;organelle;organelle lumen;organelle part	Pyruvate metabolism;Two-component system	3D-structure;Acetylation;Allostericenzyme;Alternativesplicing;Completeproteome;Directproteinsequencing;Metal-binding;Mitochondrion;NAD;Oxidoreductase;Polymorphism;Referenceproteome;Transitpeptide	3	3	3	8.4	8.4	8.4	65.443	0	112.43	128240000	25	0.00928359	0.00638418	P23368
P23528	Cofilin-1	CFL1	31.9019	31.7765	31.0162	31.8343	29.9947	30.0351	30.198	30.4014	30.3858	29.8595	29.2858	+	actin cytoskeleton organization;actin filament depolymerization;actin filament organization;actin filament-based process;actin polymerization or depolymerization;ameboidal cell migration;anatomical structure morphogenesis;axon guidance;biological regulation;blood coagulation;cell activation;cell cycle cytokinesis;cell cycle process;cell migration;cell motility;cell surface receptor linked signali…		adherens junction;anchoring junction;cell cortex part;cell junction;cell part;cell projection membrane;cell projection part;cell-cell junction;cell-substrate adherens junction;cell-substrate junction;cortical actin cytoskeleton;cortical cytoskeleton;cytoplasm;cytoplasmic part;cytoskeletal part;cytoskeleton;extracellular membrane-bounded organelle;extracellular organelle;extracellular region part;…	Axon guidance;Fc gamma R-mediated phagocytosis;Regulation of actin cytoskeleton	3D-structure;Acetylation;Actin-binding;Cellmembrane;Cellprojection;Completeproteome;Cytoplasm;Cytoskeleton;Directproteinsequencing;Membrane;Nucleus;Phosphoprotein;Referenceproteome	11	11	11	56	56	56	18.502	0	323.31	14419000000	341	0.000881965	0.00226286	P23528;Q9Y281
P24071	Immunoglobulin alpha Fc receptor	FCAR	NaN	NaN	NaN	NaN	22.2111	NaN	NaN	23.9338	25.2099	23.3279	22.7119	+	immune response;immune system process;response to stimulus		cell part;extracellular region;integral to membrane;integral to plasma membrane;intrinsic to membrane;intrinsic to plasma membrane;membrane;membrane part;plasma membrane;plasma membrane part	Phagosome;Staphylococcus aureus infection	3D-structure;Alternativesplicing;Cellmembrane;Completeproteome;Disulfidebond;Glycoprotein;IgA-bindingprotein;Immunoglobulindomain;Membrane;Polymorphism;Receptor;Referenceproteome;Repeat;Secreted;Signal;Transmembrane;Transmembranehelix	4	4	4	15.7	15.7	15.7	32.265	0	14.7	37758000	11	0.00491693	0.00446316	P24071
P24534	Elongation factor 1-beta	EEF1B2	25.5782	25.5495	24.3049	25.773	NaN	23.1122	NaN	23.4551	23.0091	23.5707	23.3988	+	biosynthetic process;cellular biosynthetic process;cellular macromolecule biosynthetic process;cellular macromolecule metabolic process;cellular metabolic process;cellular process;cellular protein metabolic process;gene expression;macromolecule biosynthetic process;macromolecule metabolic process;metabolic process;primary metabolic process;protein metabolic process;translation;translational elong…	binding;nucleic acid binding;RNA binding;translation elongation factor activity;translation factor activity, nucleic acid binding	cell part;cytoplasm;cytoplasmic part;cytosol;eukaryotic translation elongation factor 1 complex;intracellular part;macromolecular complex;protein complex		3D-structure;Acetylation;Completeproteome;Directproteinsequencing;Elongationfactor;Phosphoprotein;Proteinbiosynthesis;Referenceproteome	2	2	2	14.7	14.7	14.7	24.763	0	59.493	170640000	14	0.0015071	0.00210651	P24534
P24666	Low molecular weight phosphotyrosine protein phosphatase	ACP1	23.892	23.6063	23.0071	23.5475	NaN	23.2992	22.2962	NaN	NaN	NaN	NaN	+		acid phosphatase activity;catalytic activity;hydrolase activity;hydrolase activity, acting on ester bonds;non-membrane spanning protein tyrosine phosphatase activity;phosphatase activity;phosphoprotein phosphatase activity;phosphoric ester hydrolase activity;protein tyrosine phosphatase activity	cell part;cytoplasm;extracellular membrane-bounded organelle;extracellular organelle;extracellular region part;extracellular vesicular exosome;internal side of plasma membrane;intracellular part;membrane part;membrane-bounded organelle;membrane-bounded vesicle;organelle;plasma membrane part;vesicle	Riboflavin metabolism	3D-structure;Acetylation;Alternativesplicing;Completeproteome;Cytoplasm;Directproteinsequencing;Hydrolase;Phosphoprotein;Polymorphism;Proteinphosphatase;Referenceproteome	2	2	2	13.3	13.3	13.3	18.042	0	17.104	49195000	14	0.00261692	0.00298565	P24666
P25325	3-mercaptopyruvate sulfurtransferase	MPST	25.9455	24.8862	22.6783	25.5314	NaN	NaN	NaN	22.9513	22.1553	NaN	NaN	+	biosynthetic process;catabolic process;cellular biosynthetic process;cellular catabolic process;cellular metabolic process;cellular nitrogen compound catabolic process;cellular nitrogen compound metabolic process;cellular process;cyanate catabolic process;cyanate metabolic process;hydrogen sulfide biosynthetic process;hydrogen sulfide metabolic process;metabolic process;nitrogen compound metaboli…	3-mercaptopyruvate sulfurtransferase activity;catalytic activity;sulfurtransferase activity;thiosulfate sulfurtransferase activity;transferase activity;transferase activity, transferring sulfur-containing groups	cell junction;cell part;cell projection;cytoplasmic part;extracellular membrane-bounded organelle;extracellular organelle;extracellular region part;extracellular vesicular exosome;intracellular organelle part;intracellular part;membrane;membrane-bounded organelle;membrane-bounded vesicle;mitochondrial inner membrane;mitochondrial membrane;mitochondrial part;neuron projection;organelle;organelle i…	Cysteine and methionine metabolism;Sulfur relay system	3D-structure;Acetylation;Alternativesplicing;Celljunction;Completeproteome;Cytoplasm;Directproteinsequencing;Disulfidebond;Mitochondrion;Phosphoprotein;Redox-activecenter;Referenceproteome;Repeat;Synapse;Synaptosome;Transferase	5	5	5	32	32	32	33.178	0	45.495	142660000	20	0.00180638	0.00225989	P25325
P25705	ATP synthase subunit alpha, mitochondrial	ATP5A1	29.3599	29.0237	28.1314	29.5728	27.3567	25.8028	28.2042	27.6053	26.4054	27.0714	27.0717	+	ATP biosynthetic process;ATP hydrolysis coupled proton transport;ATP metabolic process;ATP synthesis coupled proton transport;biological regulation;biosynthetic process;cation transport;cellular biosynthetic process;cellular metabolic process;cellular nitrogen compound biosynthetic process;cellular nitrogen compound metabolic process;cellular process;developmental process;electron transport chain…	active transmembrane transporter activity;adenyl nucleotide binding;adenyl ribonucleotide binding;ATP binding;ATPase activity;ATPase activity, coupled;ATPase activity, coupled to movement of substances;ATPase activity, coupled to transmembrane movement of ions;ATPase activity, coupled to transmembrane movement of substances;binding;catalytic activity;cation transmembrane transporter activity;cati…	cell part;cytoplasmic part;extracellular membrane-bounded organelle;extracellular organelle;extracellular region part;extracellular vesicular exosome;intracellular membrane-bounded organelle;intracellular organelle;intracellular organelle lumen;intracellular organelle part;intracellular part;macromolecular complex;membrane;membrane part;membrane-bounded organelle;membrane-bounded vesicle;membrane…	Alzheimer's disease;Huntington's disease;Oxidative phosphorylation;Parkinson's disease	Acetylation;Alternativesplicing;ATP-binding;ATPsynthesis;Cellmembrane;CF(1);Completeproteome;Directproteinsequencing;Diseasemutation;Glycoprotein;Hydrogeniontransport;Iontransport;Membrane;Mitochondrion;Mitochondrioninnermembrane;Nucleotide-binding;Phosphoprotein;Polymorphism;Pyrrolidonecarboxylicacid;Referenceproteome;Transitpeptide;Transport	19	19	19	44.7	44.7	44.7	59.75	0	323.31	2623500000	243	0.0127985	0.00914534	P25705
P26599	Polypyrimidine tract-binding protein 1	PTBP1	23.5686	22.7099	NaN	23.0993	NaN	NaN	NaN	NaN	NaN	NaN	NaN	+	alternative nuclear mRNA splicing, via spliceosome;biological regulation;cellular macromolecule metabolic process;cellular metabolic process;cellular nitrogen compound metabolic process;cellular process;gene expression;macromolecule metabolic process;metabolic process;mRNA metabolic process;mRNA processing;negative regulation of biological process;negative regulation of cell differentiation;negat…	binding;nucleic acid binding;nucleotide binding;poly-pyrimidine tract binding;pre-mRNA binding;RNA binding;single-stranded RNA binding	cell part;extracellular membrane-bounded organelle;extracellular organelle;extracellular region part;extracellular vesicular exosome;intracellular non-membrane-bounded organelle;intracellular organelle;intracellular organelle part;intracellular part;membrane;membrane-bounded organelle;membrane-bounded vesicle;non-membrane-bounded organelle;nuclear part;nucleolus;nucleoplasm;organelle;organelle pa…		3D-structure;Acetylation;Activator;Alternativesplicing;Completeproteome;Directproteinsequencing;mRNAprocessing;mRNAsplicing;Nucleus;Phosphoprotein;Referenceproteome;Repeat;Repressor;RNA-binding	2	2	2	7.2	7.2	7.2	57.221	0.00082169	7.0485	26297000	11	9.86514e-05	0.000888889	P26599
P26639	Threonine--tRNA ligase, cytoplasmic	TARS	24.2986	23.4184	22.8787	23.1778	NaN	NaN	NaN	NaN	22.907	NaN	NaN	+	amine metabolic process;amino acid activation;biosynthetic process;carboxylic acid metabolic process;cellular amine metabolic process;cellular amino acid metabolic process;cellular biosynthetic process;cellular ketone metabolic process;cellular macromolecule biosynthetic process;cellular macromolecule metabolic process;cellular metabolic process;cellular nitrogen compound metabolic process;cellul…	adenyl nucleotide binding;adenyl ribonucleotide binding;aminoacyl-tRNA ligase activity;ATP binding;binding;catalytic activity;identical protein binding;ligase activity;ligase activity, forming aminoacyl-tRNA and related compounds;ligase activity, forming carbon-oxygen bonds;nucleotide binding;protein binding;protein dimerization activity;protein homodimerization activity;purine nucleotide binding…	actin cytoskeleton;cell part;cytoplasm;cytoplasmic part;cytoskeleton;cytosol;extracellular membrane-bounded organelle;extracellular organelle;extracellular region part;extracellular vesicular exosome;intracellular non-membrane-bounded organelle;intracellular organelle;intracellular part;membrane-bounded organelle;membrane-bounded vesicle;non-membrane-bounded organelle;organelle;vesicle	Aminoacyl-tRNA biosynthesis	3D-structure;Acetylation;Alternativesplicing;Aminoacyl-tRNAsynthetase;ATP-binding;Completeproteome;Cytoplasm;Isopeptidebond;Ligase;Nucleotide-binding;Phosphoprotein;Polymorphism;Proteinbiosynthesis;Referenceproteome;Ublconjugation	5	5	5	7.6	7.6	7.6	83.434	0	11.268	45347000	5	0.0125476	0.00826353	P26639
P26641	Elongation factor 1-gamma	EEF1G	27.7066	26.8701	26.5544	27.3306	24.5741	23.9617	24.8577	25.3586	25.075	24.2785	24.3352	+	biosynthetic process;cellular biosynthetic process;cellular macromolecule biosynthetic process;cellular macromolecule metabolic process;cellular metabolic process;cellular process;cellular protein metabolic process;gene expression;macromolecule biosynthetic process;macromolecule metabolic process;metabolic process;multi-organism process;primary metabolic process;protein metabolic process;response…	binding;nucleic acid binding;RNA binding;translation elongation factor activity;translation factor activity, nucleic acid binding	cell part;cytoplasm;cytoplasmic part;cytosol;extracellular membrane-bounded organelle;extracellular organelle;extracellular region part;extracellular vesicular exosome;intracellular membrane-bounded organelle;intracellular organelle;intracellular part;membrane;membrane-bounded organelle;membrane-bounded vesicle;nucleus;organelle;vesicle		3D-structure;Acetylation;Alternativesplicing;Completeproteome;Directproteinsequencing;Elongationfactor;Proteinbiosynthesis;Referenceproteome	12	12	12	35	35	35	50.118	0	101.5	616690000	78	0.000176136	0.00109677	P26641
P26885	Peptidyl-prolyl cis-trans isomerase FKBP2	FKBP2	22.6965	22.8668	NaN	22.5556	NaN	NaN	NaN	NaN	NaN	NaN	NaN	+	cellular macromolecule metabolic process;cellular metabolic process;cellular process;cellular protein metabolic process;chaperone-mediated protein folding;macromolecule metabolic process;macromolecule modification;metabolic process;peptidyl-amino acid modification;peptidyl-proline modification;primary metabolic process;protein folding;protein metabolic process;protein modification process;protein…	binding;catalytic activity;cis-trans isomerase activity;drug binding;FK506 binding;isomerase activity;macrolide binding;peptidyl-prolyl cis-trans isomerase activity	cell part;cytoplasmic part;endoplasmic reticulum;endoplasmic reticulum membrane;endoplasmic reticulum part;extracellular membrane-bounded organelle;extracellular organelle;extracellular region part;extracellular vesicular exosome;intracellular membrane-bounded organelle;intracellular organelle;intracellular organelle part;intracellular part;membrane;membrane part;membrane-bounded organelle;membra…		3D-structure;Completeproteome;Endoplasmicreticulum;Isomerase;Membrane;Polymorphism;Referenceproteome;Rotamase;Signal	1	1	1	10.6	10.6	10.6	15.649	0.0015186	5.3909	17992000	2	0.00320774	0.00347009	P26885
P27348	14-3-3 protein theta	YWHAQ	26.3792	26.2592	26.1547	26.2851	25.3131	25.6374	26.127	25.5919	25.5015	25.351	25.04	+	anatomical structure development;apoptosis;biological regulation;biosynthetic process;cell death;cellular biosynthetic process;cellular component organization;cellular component organization or biogenesis;cellular macromolecule metabolic process;cellular metabolic process;cellular nitrogen compound metabolic process;cellular process;cellular response to stimulus;death;developmental process;establ…	binding;protein binding;protein N-terminus binding	adherens junction;anchoring junction;cell junction;cell part;cell-substrate adherens junction;cell-substrate junction;cytoplasm;cytoplasmic part;cytoplasmic vesicle membrane;cytoplasmic vesicle part;cytosol;extracellular membrane-bounded organelle;extracellular organelle;extracellular region part;extracellular vesicular exosome;focal adhesion;intracellular organelle part;intracellular part;macrom…	Cell cycle;Neurotrophin signaling pathway;Oocyte meiosis	3D-structure;Acetylation;Completeproteome;Cytoplasm;Directproteinsequencing;Nitration;Phosphoprotein;Referenceproteome	7	5	5	33.5	26.1	26.1	27.764	0	253.72	407830000	63	0.00363652	0.00758105	P27348
P28161	Glutathione S-transferase Mu 2	GSTM2	22.0406	22.7196	NaN	21.8037	21.3317	NaN	NaN	NaN	NaN	NaN	NaN	+	amine metabolic process;benzene-containing compound metabolic process;biological regulation;calcium-mediated signaling;carboxylic acid metabolic process;catabolic process;cellular amine metabolic process;cellular amino acid metabolic process;cellular aromatic compound metabolic process;cellular catabolic process;cellular detoxification of nitrogen compound;cellular ketone metabolic process;cellul…	amine binding;amino acid binding;binding;carboxylic acid binding;catalytic activity;enzyme binding;glutathione binding;glutathione transferase activity;identical protein binding;modified amino acid binding;peptide binding;protein binding;protein dimerization activity;protein homodimerization activity;receptor binding;transferase activity;transferase activity, transferring alkyl or aryl (other tha…	cell part;cytoplasm;cytoplasmic part;cytosol;endoplasmic reticulum;extracellular membrane-bounded organelle;extracellular organelle;extracellular region part;extracellular vesicular exosome;intracellular membrane-bounded organelle;intracellular organelle;intracellular part;membrane-bounded organelle;membrane-bounded vesicle;organelle;sarcoplasmic reticulum;vesicle	Drug metabolism - cytochrome P450;Glutathione metabolism;Metabolism of xenobiotics by cytochrome P450	3D-structure;Alternativesplicing;Completeproteome;Cytoplasm;Directproteinsequencing;Polymorphism;Referenceproteome;Transferase	2	2	1	13.8	13.8	7.8	25.744	0.00078616	5.9717	14863000	6	0.00903096	0.00869565	P28161
P28676	Grancalcin	GCA	23.2357	22.8602	NaN	23.0609	25.8063	23.4453	25.2531	26.6033	27.2474	26.0856	25.3302	+	cellular component organization;cellular component organization or biogenesis;macromolecule metabolic process;membrane fusion;membrane organization;metabolic process;primary metabolic process;protein metabolic process;proteolysis	binding;calcium ion binding;calcium-dependent cysteine-type endopeptidase activity;catalytic activity;cation binding;cysteine-type endopeptidase activity;cysteine-type peptidase activity;endopeptidase activity;hydrolase activity;identical protein binding;ion binding;metal ion binding;peptidase activity;peptidase activity, acting on L-amino acid peptides;protein binding;protein dimerization activi…	cell part;cytoplasm;extracellular membrane-bounded organelle;extracellular organelle;extracellular region part;extracellular vesicular exosome;intracellular part;membrane;membrane-bounded organelle;membrane-bounded vesicle;organelle;plasma membrane;vesicle		3D-structure;Calcium;Completeproteome;Cytoplasm;Directproteinsequencing;Membrane;Metal-binding;Polymorphism;Referenceproteome;Repeat	5	5	5	32.3	32.3	32.3	24.01	0	47.151	253760000	40	0.00470207	0.00412167	P28676
P29966	Myristoylated alanine-rich C-kinase substrate	MARCKS	24.5167	23.8338	24.4505	24.8835	26.6491	25.8956	26.2456	27.862	27.8434	26.7621	26.4384	+	biological regulation;cellular metabolic process;cellular process;energy derivation by oxidation of organic compounds;energy reserve metabolic process;generation of precursor metabolites and energy;metabolic process;oxidation-reduction process;regulation of biological process;regulation of cell communication;regulation of cellular localization;regulation of cellular process;regulation of hormone …	actin binding;actin filament binding;binding;calmodulin binding;cytoskeletal protein binding;protein binding	actin cytoskeleton;adherens junction;anchoring junction;cell cortex;cell junction;cell part;cell-substrate adherens junction;cell-substrate junction;centrosome;cytoplasmic part;cytoskeletal part;cytoskeleton;extracellular membrane-bounded organelle;extracellular organelle;extracellular region part;extracellular vesicular exosome;female germ cell nucleus;focal adhesion;germ cell nucleus;germinal v…	Fc gamma R-mediated phagocytosis	Actin-binding;Calmodulin-binding;Completeproteome;Cytoplasm;Cytoskeleton;Lipoprotein;Membrane;Myristate;Phosphoprotein;Polymorphism;Referenceproteome	6	6	6	34.9	34.9	34.9	31.554	0	175.82	513760000	106	0.000310761	0.00145455	P29966
P30040	Endoplasmic reticulum resident protein 29	ERP29	25.143	25.2463	24.4946	25.6951	NaN	NaN	NaN	23.265	23.3893	NaN	NaN	+	activation of MAPK activity;biological regulation;cellular macromolecule metabolic process;cellular metabolic process;cellular process;cellular protein metabolic process;establishment of localization;establishment of localization in cell;establishment of protein localization;intracellular protein transport;intracellular transport;macromolecule metabolic process;macromolecule modification;metaboli…	binding;chaperone binding;identical protein binding;protein binding;protein dimerization activity;protein homodimerization activity	cell part;cell surface;cytoplasmic membrane-bounded vesicle;cytoplasmic part;cytoplasmic vesicle;endoplasmic reticulum;endoplasmic reticulum lumen;endoplasmic reticulum part;extracellular membrane-bounded organelle;extracellular organelle;extracellular region part;extracellular vesicular exosome;intracellular membrane-bounded organelle;intracellular organelle;intracellular organelle lumen;intrace…	Protein processing in endoplasmic reticulum	3D-structure;Alternativesplicing;Completeproteome;Directproteinsequencing;Endoplasmicreticulum;Phosphoprotein;Referenceproteome;Signal	5	5	5	27.2	27.2	27.2	28.993	0	16.267	140220000	21	0.00216109	0.00254545	P30040
P30041	Peroxiredoxin-6	PRDX6	29.8774	29.7205	29.0426	29.7082	27.5868	27.6553	27.5763	27.8887	28.0313	27.3592	27.0421	+	catabolic process;cellular catabolic process;cellular lipid catabolic process;cellular lipid metabolic process;cellular metabolic process;cellular process;cellular response to chemical stimulus;cellular response to hydrogen peroxide;cellular response to oxidative stress;cellular response to reactive oxygen species;cellular response to stimulus;cellular response to stress;hydrogen peroxide catabol…	antioxidant activity;binding;carboxylic ester hydrolase activity;catalytic activity;enzyme binding;glutathione peroxidase activity;hydrolase activity;hydrolase activity, acting on ester bonds;lipase activity;oxidoreductase activity;oxidoreductase activity, acting on paired donors, with incorporation or reduction of molecular oxygen;oxidoreductase activity, acting on peroxide as acceptor;peroxidas…	cell part;cytoplasm;cytoplasmic membrane-bounded vesicle;cytoplasmic part;cytoplasmic vesicle;cytosol;extracellular membrane-bounded organelle;extracellular organelle;extracellular region part;extracellular space;extracellular vesicular exosome;intracellular membrane-bounded organelle;intracellular organelle;intracellular part;lysosome;lytic vacuole;membrane;membrane-bounded organelle;membrane-bo…	Methane metabolism;Phenylalanine metabolism;Phenylpropanoid biosynthesis	3D-structure;Acetylation;Antioxidant;Completeproteome;Cytoplasm;Cytoplasmicvesicle;Directproteinsequencing;Disulfidebond;Hydrolase;Lipiddegradation;Lipidmetabolism;Lysosome;Multifunctionalenzyme;Oxidoreductase;Peroxidase;Phosphoprotein;Redox-activecenter;Referenceproteome	15	15	15	75.9	75.9	75.9	25.035	0	318.77	3595800000	269	7.85861e-05	0.000816327	P30041
P30085	UMP-CMP kinase	CMPK1	25.6889	25.1464	24.0144	25.252	21.1489	NaN	NaN	21.8485	22.3995	NaN	NaN	+	2'-deoxyribonucleotide biosynthetic process;2'-deoxyribonucleotide metabolic process;benzene-containing compound metabolic process;biosynthetic process;carboxylic acid metabolic process;CDP biosynthetic process;CDP metabolic process;cellular aromatic compound metabolic process;cellular biosynthetic process;cellular ketone metabolic process;cellular metabolic process;cellular nitrogen compound bio…	adenyl nucleotide binding;adenyl ribonucleotide binding;ATP binding;binding;catalytic activity;cytidylate kinase activity;kinase activity;nucleobase-containing compound kinase activity;nucleoside diphosphate kinase activity;nucleoside kinase activity;nucleotide binding;nucleotide kinase activity;phosphotransferase activity, phosphate group as acceptor;purine nucleotide binding;purine ribonucleosi…	cell part;cytoplasm;cytoplasmic part;cytosol;extracellular membrane-bounded organelle;extracellular organelle;extracellular region part;extracellular vesicular exosome;intracellular membrane-bounded organelle;intracellular non-membrane-bounded organelle;intracellular organelle;intracellular organelle part;intracellular part;membrane-bounded organelle;membrane-bounded vesicle;non-membrane-bounded …	Pyrimidine metabolism	3D-structure;Acetylation;Alternativesplicing;ATP-binding;Completeproteome;Cytoplasm;Directproteinsequencing;Kinase;Nucleotide-binding;Nucleus;Phosphoprotein;Pyrimidinebiosynthesis;Referenceproteome;Transferase	5	5	5	33.7	33.7	33.7	22.222	0	25.968	130300000	34	9.96454e-05	0.000631579	P30085
P30101	Protein disulfide-isomerase A3	PDIA3	30.3823	30.3422	29.2937	30.5122	28.2938	26.4305	28.6171	28.1017	26.7852	27.6639	27.3478	+	antigen processing and presentation;antigen processing and presentation of exogenous antigen;antigen processing and presentation of exogenous peptide antigen;antigen processing and presentation of exogenous peptide antigen via MHC class I;antigen processing and presentation of exogenous peptide antigen via MHC class I, TAP-dependent;antigen processing and presentation of peptide antigen;antigen p…	catalytic activity;cysteine-type endopeptidase activity;cysteine-type peptidase activity;disulfide oxidoreductase activity;endopeptidase activity;hydrolase activity;hydrolase activity, acting on ester bonds;intramolecular oxidoreductase activity;intramolecular oxidoreductase activity, interconverting keto- and enol-groups;intramolecular oxidoreductase activity, transposing S-S bonds;isomerase act…	adherens junction;anchoring junction;cell junction;cell part;cell surface;cell-substrate adherens junction;cell-substrate junction;cytoplasmic membrane-bounded vesicle;cytoplasmic part;cytoplasmic vesicle;endoplasmic reticulum;endoplasmic reticulum lumen;endoplasmic reticulum part;extracellular membrane-bounded organelle;extracellular organelle;extracellular region part;extracellular vesicular ex…	Antigen processing and presentation;Protein processing in endoplasmic reticulum	3D-structure;Acetylation;Completeproteome;Directproteinsequencing;Disulfidebond;Endoplasmicreticulum;Isomerase;Phosphoprotein;Polymorphism;Redox-activecenter;Referenceproteome;Repeat;Signal	24	24	24	51.9	51.9	51.9	56.782	0	323.31	4830300000	328	0.00239151	0.00298592	P30101
P30153	Serine/threonine-protein phosphatase 2A 65 kDa regulatory subunit A alpha isoform	PPP2R1A	26.718	26.6387	24.508	26.162	23.4189	23.6229	23.9603	25.1683	24.4516	23.7317	24.006	+	apoptosis;biological regulation;catabolic process;cell cycle;cell cycle process;cell death;cell surface receptor linked signaling pathway;cellular catabolic process;cellular component assembly;cellular component organization;cellular component organization at cellular level;cellular component organization or biogenesis;cellular component organization or biogenesis at cellular level;cellular lipid…	antigen binding;binding;catalytic activity;enzyme regulator activity;hydrolase activity;hydrolase activity, acting on ester bonds;phosphatase activity;phosphatase regulator activity;phosphoprotein phosphatase activity;phosphoric ester hydrolase activity;protein binding;protein dimerization activity;protein heterodimerization activity;protein phosphatase regulator activity;protein phosphatase type…	cell part;chromosomal part;chromosome, centromeric region;cytoplasmic part;cytoskeleton;cytosol;extracellular membrane-bounded organelle;extracellular organelle;extracellular region part;extracellular vesicular exosome;intracellular membrane-bounded organelle;intracellular non-membrane-bounded organelle;intracellular organelle;intracellular organelle part;intracellular part;macromolecular complex…	Cell cycle - yeast;Chagas disease (American trypanosomiasis);Hepatitis C;Long-term depression;Meiosis - yeast;mRNA surveillance pathway;Oocyte meiosis;TGF-beta signaling pathway;Tight junction;Wnt signaling pathway	3D-structure;Acetylation;Centromere;Chromosome;Chromosomepartition;Completeproteome;Cytoplasm;Directproteinsequencing;Referenceproteome;Repeat	8	8	8	21.6	21.6	21.6	65.308	0	71.67	340960000	40	0.00811443	0.00692838	P30153;P30154
P31150	Rab GDP dissociation inhibitor alpha	GDI1	28.541	28.1904	27.1588	28.2727	26.6179	26.3967	26.065	27.0203	27.3134	26.3076	25.999	+	biological regulation;cellular process;cellular response to stimulus;establishment of localization;establishment of protein localization;intracellular signal transduction;negative regulation of axonogenesis;negative regulation of biological process;negative regulation of cell development;negative regulation of cell differentiation;negative regulation of cell projection organization;negative regul…	enzyme activator activity;enzyme regulator activity;GDP-dissociation inhibitor activity;GTPase activator activity;GTPase regulator activity;nucleoside-triphosphatase regulator activity;Rab GDP-dissociation inhibitor activity;small GTPase regulator activity	cell part;cell projection;cytoplasm;cytoplasmic part;cytosol;Golgi apparatus;intracellular membrane-bounded organelle;intracellular organelle;intracellular part;macromolecular complex;membrane-bounded organelle;midbody;neuron projection;organelle;protein complex		Acetylation;Completeproteome;Cytoplasm;Directproteinsequencing;Diseasemutation;Golgiapparatus;GTPaseactivation;Mentalretardation;Referenceproteome	18	18	10	52.1	52.1	34.9	50.582	0	283.46	1341400000	166	0.00663092	0.00690133	P31150
P31939	Bifunctional purine biosynthesis protein PURH;Phosphoribosylaminoimidazolecarboxamide formyltransferase;IMP cyclohydrolase	ATIC	23.3557	23.1944	23.2479	23.2921	22.401	NaN	NaN	NaN	22.4605	NaN	NaN	+	anatomical structure development;anatomical structure morphogenesis;aromatic compound biosynthetic process;biosynthetic process;brainstem development;cellular aromatic compound metabolic process;cellular biosynthetic process;cellular metabolic process;cellular nitrogen compound biosynthetic process;cellular nitrogen compound metabolic process;cellular process;cerebellum development;cerebral corte…	binding;catalytic activity;cyclohydrolase activity;hydrolase activity;hydrolase activity, acting on carbon-nitrogen (but not peptide) bonds;hydrolase activity, acting on carbon-nitrogen (but not peptide) bonds, in cyclic amidines;hydroxymethyl-, formyl- and related transferase activity;identical protein binding;IMP cyclohydrolase activity;phosphoribosylaminoimidazolecarboxamide formyltransferase …	cell part;cytoplasmic part;cytosol;extracellular membrane-bounded organelle;extracellular organelle;extracellular region part;extracellular vesicular exosome;intracellular membrane-bounded organelle;intracellular organelle;intracellular part;membrane;membrane-bounded organelle;membrane-bounded vesicle;mitochondrion;organelle;vesicle	One carbon pool by folate;Purine metabolism	3D-structure;Acetylation;Alternativesplicing;Completeproteome;Directproteinsequencing;Diseasemutation;Epilepsy;Hydrolase;Multifunctionalenzyme;Polymorphism;Purinebiosynthesis;Referenceproteome;Transferase	4	4	4	11.3	11.3	11.3	64.615	0	15.521	47205000	12	0.0139054	0.00898246	P31939
P31948	Stress-induced-phosphoprotein 1	STIP1	26.3402	25.9475	24.0859	26.689	23.1076	NaN	22.6216	23.8055	22.5228	NaN	23.3489	+	response to stimulus;response to stress		cell part;cytoplasmic part;Golgi apparatus;intracellular membrane-bounded organelle;intracellular organelle;intracellular part;membrane-bounded organelle;nucleus;organelle	Prion diseases	3D-structure;Acetylation;Alternativesplicing;Completeproteome;Cytoplasm;Directproteinsequencing;Nucleus;Phosphoprotein;Referenceproteome;Repeat;TPRrepeat	8	8	8	18.2	18.2	18.2	62.639	0	34.166	238960000	42	0.00842733	0.00627746	P31948
P31997;P13688;P06731	Carcinoembryonic antigen-related cell adhesion molecule 8;Carcinoembryonic antigen-related cell adhesion molecule 1;Carcinoembryonic antigen-related cell adhesion molecule 5	CEACAM8;CEACAM1;CEACAM5	21.6695	NaN	NaN	21.7204	23.868	22.5409	24.1635	25.0491	25.9423	23.5186	25.3849	+	anatomical structure formation involved in morphogenesis;angiogenesis;biological adhesion;biological regulation;blood coagulation;cell adhesion;cell migration;cell motility;cell surface receptor linked signaling pathway;cell-cell adhesion;cellular component movement;cellular process;cellular response to stimulus;coagulation;developmental process;hemostasis;homophilic cell adhesion;homotypic cell-…	binding;GPI anchor binding;identical protein binding;lipid binding;phosphatidylinositol binding;phospholipid binding;protein binding;protein dimerization activity;protein homodimerization activity	anchored to membrane;basolateral plasma membrane;cell part;extracellular membrane-bounded organelle;extracellular organelle;extracellular region part;extracellular space;extracellular vesicular exosome;integral to external side of plasma membrane;integral to membrane;integral to plasma membrane;intrinsic to external side of plasma membrane;intrinsic to membrane;intrinsic to plasma membrane;membra…		3D-structure;Alternativesplicing;Cellmembrane;Completeproteome;Directproteinsequencing;Disulfidebond;Glycoprotein;GPI-anchor;Immunoglobulindomain;Lipoprotein;Membrane;Polymorphism;Pyrrolidonecarboxylicacid;Referenceproteome;Repeat;Secreted;Signal;Transmembrane;Transmembranehelix	2	2	2	6.6	6.6	6.6	38.153	0.00078247	5.8557	102210000	15	0.00181153	0.00224719	P31997;P13688;P06731
P32942	Intercellular adhesion molecule 3	ICAM3	22.2751	22.648	24.3726	23.5941	26.3056	25.1645	25.8997	26.5135	27.3921	26.4954	25.6899	+	activation of immune response;activation of innate immune response;biological adhesion;biological regulation;cell adhesion;cell surface receptor linked signaling pathway;cell-cell adhesion;cellular component organization;cellular component organization at cellular level;cellular component organization or biogenesis;cellular component organization or biogenesis at cellular level;cellular process;c…	binding;integrin binding;protein binding;protein complex binding;receptor binding	cell part;extracellular membrane-bounded organelle;extracellular organelle;extracellular region part;extracellular vesicular exosome;integral to membrane;integral to plasma membrane;intrinsic to membrane;intrinsic to plasma membrane;membrane;membrane part;membrane-bounded organelle;membrane-bounded vesicle;organelle;plasma membrane;plasma membrane part;vesicle	Cell adhesion molecules (CAMs)	3D-structure;Celladhesion;Completeproteome;Directproteinsequencing;Disulfidebond;Glycoprotein;Immunoglobulindomain;Membrane;Phosphoprotein;Polymorphism;Referenceproteome;Repeat;Signal;Transmembrane;Transmembranehelix	4	4	4	8.4	8.4	8.4	59.54	0	35.822	311000000	50	0.000818144	0.00209231	P32942
P33176	Kinesin-1 heavy chain	KIF5B	23.7939	23.7726	23.1781	23.5979	NaN	NaN	NaN	NaN	NaN	NaN	NaN	+	axon guidance;biological regulation;cellular chemical homeostasis;cellular component disassembly;cellular component disassembly at cellular level;cellular component movement;cellular component organization;cellular component organization at cellular level;cellular component organization or biogenesis;cellular component organization or biogenesis at cellular level;cellular homeostasis;cellular ion…	adenyl nucleotide binding;adenyl ribonucleotide binding;ATP binding;ATPase activity;binding;catalytic activity;cytoskeletal protein binding;hydrolase activity;hydrolase activity, acting on acid anhydrides;hydrolase activity, acting on acid anhydrides, in phosphorus-containing anhydrides;microtubule binding;microtubule motor activity;motor activity;nucleoside-triphosphatase activity;nucleotide bin…	cell part;cell projection;cell projection part;ciliary rootlet;cilium part;cytoplasm;cytoplasmic membrane-bounded vesicle;cytoplasmic part;cytoplasmic vesicle;cytoskeletal part;endocytic vesicle;intracellular membrane-bounded organelle;intracellular organelle;intracellular organelle part;intracellular part;kinesin complex;macromolecular complex;membrane;membrane-bounded organelle;membrane-bounded…		3D-structure;Acetylation;ATP-binding;Coiledcoil;Completeproteome;Cytoplasm;Cytoskeleton;Microtubule;Motorprotein;Nucleotide-binding;Phosphoprotein;Referenceproteome	4	4	4	5.6	5.6	5.6	109.68	0	13.399	43665000	11	0.00049581	0.0016	P33176;O60282;Q12840
P34910	Protein EVI2B	EVI2B	NaN	NaN	NaN	NaN	23.3418	NaN	22.2029	24.8481	24.9504	22.7979	23.4364	+			cell part;integral to membrane;integral to plasma membrane;intrinsic to membrane;intrinsic to plasma membrane;membrane part;plasma membrane part		Alternativesplicing;Completeproteome;Glycoprotein;Membrane;Phosphoprotein;Polymorphism;Proto-oncogene;Referenceproteome;Signal;Transmembrane;Transmembranehelix	2	2	2	6.2	6.2	6.2	48.666	0	58.745	48446000	17	0.00999123	0.00695238	P34910
P35542	Serum amyloid A-4 protein	SAA4	24.7636	23.6407	NaN	26.0221	27.5521	27.3709	28.0693	28.2985	26.8232	28.496	31.7149	+	acute inflammatory response;acute-phase response;cell chemotaxis;cell migration;cell motility;cellular component movement;cellular process;cellular response to chemical stimulus;cellular response to stimulus;chemotaxis;defense response;inflammatory response;locomotion;positive chemotaxis;response to chemical stimulus;response to external stimulus;response to stimulus;response to stress;response t…	chemoattractant activity	extracellular membrane-bounded organelle;extracellular organelle;extracellular region;extracellular region part;extracellular space;extracellular vesicular exosome;high-density lipoprotein particle;macromolecular complex;membrane-bounded organelle;membrane-bounded vesicle;organelle;plasma lipoprotein particle;protein-lipid complex;vesicle		Acutephase;Completeproteome;Directproteinsequencing;Glycoprotein;HDL;Polymorphism;Referenceproteome;Secreted;Signal	4	4	4	33.1	33.1	33.1	14.746	0	126.67	2986000000	161	0.0167459	0.00901322	P35542
P35579	Myosin-9	MYH9	34.8251	34.7483	33.7136	35.1239	32.8797	31.3414	33.6476	33.3555	32.1471	32.1501	32.4664	+	actin cytoskeleton organization;actin cytoskeleton reorganization;actin filament-based movement;actin filament-based process;actomyosin structure organization;anatomical structure formation involved in morphogenesis;angiogenesis;axon guidance;biological adhesion;biological regulation;blood vessel endothelial cell migration;cell adhesion;cell cycle process;cell differentiation;cell migration;cell …	actin binding;actin filament binding;actin-dependent ATPase activity;adenyl nucleotide binding;adenyl ribonucleotide binding;ADP binding;ATP binding;ATPase activity;ATPase activity, coupled;binding;catalytic activity;cytoskeletal protein binding;hydrolase activity;hydrolase activity, acting on acid anhydrides;hydrolase activity, acting on acid anhydrides, in phosphorus-containing anhydrides;ident…	actin cytoskeleton;actin filament bundle;actomyosin;actomyosin contractile ring;adherens junction;anchoring junction;cell cortex part;cell division site part;cell junction;cell leading edge;cell part;cell projection;cell-cell adherens junction;cell-cell junction;cleavage furrow;contractile ring;cytoplasm;cytoplasmic part;cytoskeletal part;cytoskeleton;cytosol;extracellular membrane-bounded organe…	Tight junction;Viral myocarditis	3D-structure;Acetylation;Actin-binding;Alportsyndrome;Alternativesplicing;ATP-binding;Calmodulin-binding;Cataract;Celladhesion;Cellshape;Coiledcoil;Completeproteome;Cytoplasm;Cytoskeleton;Deafness;Directproteinsequencing;Diseasemutation;Motorprotein;Myosin;Non-syndromicdeafness;Nucleotide-binding;Phosphoprotein;Polymorphism;Referenceproteome;Ublconjugation	136	136	126	57.9	57.9	53.5	226.53	0	323.31	113690000000	4789	0.00997051	0.00791155	P35579;P35580;REV__Q9UKV3
P35606	Coatomer subunit beta	COPB2	26.1113	24.3715	23.3918	26.162	NaN	22.128	NaN	NaN	22.0038	NaN	NaN	+	cellular component organization;cellular component organization at cellular level;cellular component organization or biogenesis;cellular component organization or biogenesis at cellular level;cellular process;COPI coating of Golgi vesicle;establishment of localization;establishment of localization in cell;establishment of protein localization;Golgi transport vesicle coating;Golgi vesicle transpor…	structural molecule activity	cell part;COPI vesicle coat;cytoplasmic part;cytoplasmic vesicle part;cytosol;Golgi apparatus part;intracellular organelle part;intracellular part;macromolecular complex;membrane coat;membrane part;organelle part;protein complex;vesicle coat		Acetylation;Alternativesplicing;Coiledcoil;Completeproteome;Cytoplasm;Cytoplasmicvesicle;Directproteinsequencing;ER-Golgitransport;Golgiapparatus;Membrane;Phosphoprotein;Proteintransport;Referenceproteome;Repeat;Transport;WDrepeat	8	8	8	13.4	13.4	13.4	102.49	0	20.908	158960000	18	0.0031751	0.00308837	P35606
P35612	Beta-adducin	ADD2	23.4619	23.0766	22.7511	23.2333	NaN	NaN	NaN	23.3962	24.0653	NaN	22.6433	+	actin cytoskeleton organization;actin filament bundle assembly;actin filament capping;actin filament organization;actin filament-based process;anatomical structure development;barbed-end actin filament capping;biological regulation;cellular component assembly;cellular component assembly at cellular level;cellular component organization;cellular component organization at cellular level;cellular co…	actin binding;actin filament binding;binding;cytoskeletal protein binding;identical protein binding;protein binding;protein dimerization activity;protein heterodimerization activity;protein homodimerization activity;spectrin binding;structural molecule activity	cell part;cytoplasmic membrane-bounded vesicle;cytoplasmic part;cytoplasmic vesicle;cytoskeletal part;cytosol;F-actin capping protein complex;intracellular membrane-bounded organelle;intracellular organelle;intracellular organelle part;intracellular part;macromolecular complex;membrane;membrane-bounded organelle;membrane-bounded vesicle;organelle;organelle part;plasma membrane;protein complex;ves…		Acetylation;Actin-binding;Alternativesplicing;Calmodulin-binding;Cellmembrane;Completeproteome;Cytoplasm;Cytoskeleton;Directproteinsequencing;Membrane;Phosphoprotein;Polymorphism;Referenceproteome	3	3	3	5.1	5.1	5.1	80.853	0	11.781	59566000	11	0.0114782	0.00806763	P35612
P35749	Myosin-11	MYH11	25.0449	25.4124	25.1505	25.4799	NaN	NaN	NaN	24.5469	NaN	NaN	NaN	+	actin cytoskeleton organization;actin filament-based process;anatomical structure development;anatomical structure formation involved in morphogenesis;axon guidance;biological regulation;cardiac muscle fiber development;cell development;cell surface receptor linked signaling pathway;cellular component assembly;cellular component assembly at cellular level;cellular component assembly involved in m…	adenyl nucleotide binding;adenyl ribonucleotide binding;ATP binding;binding;catalytic activity;hydrolase activity;hydrolase activity, acting on acid anhydrides;hydrolase activity, acting on acid anhydrides, in phosphorus-containing anhydrides;motor activity;nucleoside-triphosphatase activity;nucleotide binding;purine nucleotide binding;purine ribonucleoside triphosphate binding;purine ribonucleot…	actin filament bundle;actomyosin;cell part;contractile fiber;contractile fiber part;cytoplasmic membrane-bounded vesicle;cytoplasmic part;cytoplasmic vesicle;cytoskeletal part;cytosol;extracellular membrane-bounded organelle;extracellular organelle;extracellular region part;extracellular vesicular exosome;intracellular membrane-bounded organelle;intracellular non-membrane-bounded organelle;intrac…	Tight junction;Viral myocarditis	Actin-binding;Alternativesplicing;Aorticaneurysm;ATP-binding;Calmodulin-binding;Chromosomalrearrangement;Coiledcoil;Completeproteome;Diseasemutation;Methylation;Motorprotein;Muscleprotein;Myosin;Nucleotide-binding;Phosphoprotein;Polymorphism;Proto-oncogene;Referenceproteome;Thickfilament	12	2	2	7	1.3	1.3	227.34	0.0074728	3.6666	130990000	3	0.00546736	0.00424199	P35749
P36542	ATP synthase subunit gamma, mitochondrial	ATP5C1	26.1486	25.9949	22.9577	25.5949	20.9677	NaN	23.4902	22.8793	NaN	20.4987	21.5612	+	ATP biosynthetic process;ATP metabolic process;ATP synthesis coupled proton transport;biosynthetic process;cation transport;cellular biosynthetic process;cellular metabolic process;cellular nitrogen compound biosynthetic process;cellular nitrogen compound metabolic process;cellular process;electron transport chain;energy coupled proton transport, down electrochemical gradient;establishment of loc…	active transmembrane transporter activity;ATPase activity;ATPase activity, coupled;ATPase activity, coupled to movement of substances;ATPase activity, coupled to transmembrane movement of ions;ATPase activity, coupled to transmembrane movement of substances;catalytic activity;cation transmembrane transporter activity;cation-transporting ATPase activity;hydrogen ion transmembrane transporter activ…	cell part;cytoplasmic part;extracellular membrane-bounded organelle;extracellular organelle;extracellular region part;extracellular vesicular exosome;intracellular membrane-bounded organelle;intracellular organelle;intracellular organelle lumen;intracellular organelle part;intracellular part;macromolecular complex;membrane;membrane part;membrane-bounded organelle;membrane-bounded vesicle;membrane…	Alzheimer's disease;Huntington's disease;Oxidative phosphorylation;Parkinson's disease	Acetylation;Alternativesplicing;ATPsynthesis;CF(1);Completeproteome;Directproteinsequencing;Hydrogeniontransport;Iontransport;Membrane;Mitochondrion;Mitochondrioninnermembrane;Referenceproteome;Transitpeptide;Transport	5	5	5	17.8	17.8	17.8	32.996	0	22.526	175350000	37	0.0130958	0.00819093	P36542
P36871	Phosphoglucomutase-1	PGM1	27.4656	26.5304	23.3814	25.412	20.0858	20.7268	20.6639	22.8681	24.0277	20.9923	19.4122	+	alcohol biosynthetic process;alcohol catabolic process;alcohol metabolic process;biosynthetic process;carbohydrate biosynthetic process;carbohydrate catabolic process;carbohydrate metabolic process;catabolic process;cellular biosynthetic process;cellular carbohydrate biosynthetic process;cellular carbohydrate catabolic process;cellular carbohydrate metabolic process;cellular glucan metabolic proc…	binding;catalytic activity;cation binding;intramolecular transferase activity;intramolecular transferase activity, phosphotransferases;ion binding;isomerase activity;magnesium ion binding;metal ion binding;phosphoglucomutase activity	actin cytoskeleton;cell part;cytoplasm;cytoplasmic part;cytoskeleton;cytosol;extracellular membrane-bounded organelle;extracellular organelle;extracellular region part;extracellular vesicular exosome;intracellular non-membrane-bounded organelle;intracellular organelle;intracellular part;membrane-bounded organelle;membrane-bounded vesicle;non-membrane-bounded organelle;organelle;vesicle	Amino sugar and nucleotide sugar metabolism;Galactose metabolism;Glycolysis / Gluconeogenesis;Pentose phosphate pathway;Purine metabolism;Starch and sucrose metabolism;Streptomycin biosynthesis	Acetylation;Alternativesplicing;Carbohydratemetabolism;Completeproteome;Congenitaldisorderofglycosylation;Cytoplasm;Diseasemutation;Glucosemetabolism;Glycogenstoragedisease;Isomerase;Magnesium;Metal-binding;Phosphoprotein;Polymorphism;Referenceproteome	13	13	13	28.6	28.6	28.6	61.448	0	57.591	318880000	62	0.00725644	0.00533762	P36871
P37802	Transgelin-2	TAGLN2	30.5258	30.5231	29.3982	30.7065	26.089	27.3519	27.6828	27.0645	27.3003	26.6388	25.4256	+	cell differentiation;cellular developmental process;cellular process;developmental process;epithelial cell differentiation		extracellular membrane-bounded organelle;extracellular organelle;extracellular region part;extracellular vesicular exosome;membrane-bounded organelle;membrane-bounded vesicle;organelle;vesicle		3D-structure;Acetylation;Alternativesplicing;Completeproteome;Directproteinsequencing;Phosphoprotein;Polymorphism;Referenceproteome	10	10	10	56.3	56.3	56.3	22.391	0	278.42	5166500000	236	0.000262101	0.00101493	P37802;Q9UI15
P37837	Transaldolase	TALDO1	26.2462	26.0856	25.5525	26.1836	24.7236	25.0435	24.7367	25.1141	25.1447	24.4417	24.0959	+	alcohol biosynthetic process;alcohol catabolic process;alcohol metabolic process;biosynthetic process;carbohydrate biosynthetic process;carbohydrate catabolic process;carbohydrate metabolic process;catabolic process;cellular biosynthetic process;cellular carbohydrate biosynthetic process;cellular carbohydrate catabolic process;cellular carbohydrate metabolic process;cellular metabolic process;cel…	catalytic activity;sedoheptulose-7-phosphate:D-glyceraldehyde-3-phosphate glyceronetransferase activity;transferase activity;transferase activity, transferring aldehyde or ketonic groups	cell part;cytoplasm;cytoplasmic part;cytosol;extracellular membrane-bounded organelle;extracellular organelle;extracellular region part;extracellular vesicular exosome;intracellular membrane-bounded organelle;intracellular organelle;intracellular part;membrane-bounded organelle;membrane-bounded vesicle;nucleus;organelle;vesicle	Pentose phosphate pathway	3D-structure;Acetylation;Completeproteome;Cytoplasm;Diseasemutation;Pentoseshunt;Phosphoprotein;Referenceproteome;Schiffbase;Transferase	5	5	5	16.3	16.3	16.3	37.54	0	13.679	354360000	46	0.00246432	0.00429682	P37837
P37840	Alpha-synuclein	SNCA	27.0698	27.3023	25.9394	28.411	22.6431	NaN	NaN	23.8135	22.6114	22.905	23.3113	+	activation of caspase activity;adult behavior;adult locomotory behavior;aging;alcohol biosynthetic process;alcohol metabolic process;amine biosynthetic process;amine metabolic process;amine transport;ATP synthesis coupled electron transport;behavior;behavioral response to cocaine;benzene-containing compound metabolic process;biological regulation;biosynthetic process;carboxylic acid metabolic pro…	alpha-tubulin binding;binding;calcium ion binding;caspase inhibitor activity;caspase regulator activity;catalytic activity;cation binding;copper ion binding;cysteine-type endopeptidase inhibitor activity;cytoskeletal protein binding;DNA binding;dynein binding;endopeptidase inhibitor activity;endopeptidase regulator activity;enzyme inhibitor activity;enzyme regulator activity;ferrous iron binding;…	actin cytoskeleton;axon;axon part;cell cortex;cell junction;cell part;cell projection;cell projection part;clathrin-coated vesicle;coated vesicle;cytoplasm;cytoplasmic membrane-bounded vesicle;cytoplasmic part;cytoplasmic vesicle;cytoplasmic vesicle membrane;cytoplasmic vesicle part;cytoskeleton;cytosol;endoplasmic reticulum;extracellular matrix part;extracellular region;extracellular region part…	Alzheimer's disease;Parkinson's disease	3D-structure;Acetylation;Alternativesplicing;Alzheimerdisease;Amyloid;Celljunction;Completeproteome;Copper;Cytoplasm;Directproteinsequencing;Diseasemutation;Membrane;Metal-binding;Neurodegeneration;Nucleus;Parkinsondisease;Parkinsonism;Phosphoprotein;Referenceproteome;Repeat;Secreted;Synapse;Ublconjugation	5	5	5	42.9	42.9	42.9	14.46	0	108.04	637390000	50	4.44518e-05	0.0004	P37840;Q16143
P38606	V-type proton ATPase catalytic subunit A	ATP6V1A	26.6193	26.5122	24.8046	26.2783	21.616	21.1588	22.0123	24.105	23.3561	21.8175	21.5532	+	ATP hydrolysis coupled proton transport;ATP metabolic process;biological regulation;cation homeostasis;cation transport;cell surface receptor linked signaling pathway;cellular cation homeostasis;cellular chemical homeostasis;cellular component organization;cellular component organization at cellular level;cellular component organization or biogenesis;cellular component organization or biogenesis …	active transmembrane transporter activity;adenyl nucleotide binding;adenyl ribonucleotide binding;ATP binding;ATPase activity;ATPase activity, coupled;ATPase activity, coupled to movement of substances;ATPase activity, coupled to transmembrane movement of ions;ATPase activity, coupled to transmembrane movement of substances;binding;catalytic activity;cation transmembrane transporter activity;cati…	apical plasma membrane;cell part;cell projection;cytoplasmic part;cytosol;extracellular membrane-bounded organelle;extracellular organelle;extracellular region part;extracellular vesicular exosome;integral to membrane;integral to plasma membrane;intracellular membrane-bounded organelle;intracellular organelle;intracellular organelle part;intracellular part;intrinsic to membrane;intrinsic to plasm…	Collecting duct acid secretion;Epithelial cell signaling in Helicobacter pylori infection;Oxidative phosphorylation;Phagosome;Rheumatoid arthritis;Vibrio cholerae infection	Acetylation;Alternativesplicing;ATP-binding;Completeproteome;Hydrogeniontransport;Hydrolase;Iontransport;Nucleotide-binding;Referenceproteome;Transport	10	10	10	23.8	23.8	23.8	68.303	0	94.813	251930000	46	0.000522978	0.00163441	P38606
P38646	Stress-70 protein, mitochondrial	HSPA9	26.1384	26.0478	23.5099	26.0815	21.9094	NaN	21.4524	23.1856	NaN	21.0834	20.8228	+	biological regulation;cellular macromolecule metabolic process;cellular metabolic process;cellular process;cellular protein metabolic process;establishment of localization;establishment of localization in cell;establishment of protein localization;establishment of protein localization in mitochondrion;establishment of protein localization to organelle;intracellular protein transport;intracellular…	adenyl nucleotide binding;adenyl ribonucleotide binding;ATP binding;binding;enzyme binding;nucleotide binding;protein binding;purine nucleotide binding;purine ribonucleoside triphosphate binding;purine ribonucleotide binding;ribonucleotide binding;ubiquitin protein ligase binding;unfolded protein binding	adherens junction;anchoring junction;cell junction;cell part;cell-substrate adherens junction;cell-substrate junction;cytoplasm;cytoplasmic part;extracellular membrane-bounded organelle;extracellular organelle;extracellular region part;extracellular vesicular exosome;focal adhesion;intracellular membrane-bounded organelle;intracellular non-membrane-bounded organelle;intracellular organelle;intrac…	ko05152;RNA degradation	3D-structure;Acetylation;ATP-binding;Chaperone;Completeproteome;Directproteinsequencing;Mitochondrion;Nucleotide-binding;Nucleus;Polymorphism;Referenceproteome;Transitpeptide	8	8	8	16.9	16.9	16.9	73.68	0	47.293	195800000	47	0.00134006	0.00197436	P38646
P39656	Dolichyl-diphosphooligosaccharide--protein glycosyltransferase 48 kDa subunit	DDOST	26.9301	26.2341	24.9815	26.9781	22.6291	20.8785	23.8872	23.0177	22.5956	NaN	21.8567	+	biosynthetic process;carbohydrate metabolic process;cell activation;cellular biosynthetic process;cellular carbohydrate metabolic process;cellular macromolecule biosynthetic process;cellular macromolecule metabolic process;cellular metabolic process;cellular process;cellular protein metabolic process;cotranslational protein targeting to membrane;defense response;establishment of localization;esta…	catalytic activity;dolichyl-diphosphooligosaccharide-protein glycotransferase activity;oligosaccharyl transferase activity;transferase activity;transferase activity, transferring glycosyl groups;transferase activity, transferring hexosyl groups	cell part;cytoplasmic part;endoplasmic reticulum;endoplasmic reticulum membrane;endoplasmic reticulum part;integral to membrane;intracellular membrane-bounded organelle;intracellular organelle;intracellular organelle part;intracellular part;intrinsic to membrane;macromolecular complex;membrane;membrane part;membrane-bounded organelle;oligosaccharyltransferase complex;organelle;organelle membrane;…	N-Glycan biosynthesis;Protein processing in endoplasmic reticulum;Various types of N-glycan biosynthesis	Alternativesplicing;Completeproteome;Congenitaldisorderofglycosylation;Diseasemutation;Endoplasmicreticulum;Glycosyltransferase;Membrane;Polymorphism;Referenceproteome;Signal;Transferase;Transmembrane;Transmembranehelix	10	10	10	37.1	37.1	37.1	50.8	0	114.96	333820000	60	0.00363123	0.00334199	P39656
P40197	Platelet glycoprotein V	GP5	30.3433	29.8548	29.3487	30.0912	27.944	28.0398	28.8139	28.1976	27.8303	27.1244	26.6806	+	biological adhesion;biological regulation;blood coagulation;blood coagulation, intrinsic pathway;cell activation;cell adhesion;cell-matrix adhesion;cell-substrate adhesion;cellular process;coagulation;hemostasis;macromolecule metabolic process;metabolic process;multicellular organismal process;negative regulation of biological process;negative regulation of blood coagulation;negative regulation o…		cell part;extracellular membrane-bounded organelle;extracellular organelle;extracellular region part;extracellular vesicular exosome;integral to membrane;integral to plasma membrane;intrinsic to membrane;intrinsic to plasma membrane;membrane;membrane part;membrane-bounded organelle;membrane-bounded vesicle;organelle;plasma membrane;plasma membrane part;vesicle	ECM-receptor interaction;Hematopoietic cell lineage	Bloodcoagulation;Celladhesion;Completeproteome;Directproteinsequencing;Glycoprotein;Hemostasis;Leucine-richrepeat;Membrane;Referenceproteome;Repeat;Signal;Transmembrane;Transmembranehelix	14	14	14	37.5	37.5	37.5	60.958	0	323.31	4291900000	346	0.000686996	0.0020438	P40197
P40227	T-complex protein 1 subunit zeta	CCT6A	27.7054	27.3476	25.5466	27.5507	21.5269	23.0237	22.2749	24.0406	24.1765	22.5634	21.4893	+	binding of sperm to zona pellucida;cell recognition;cell-cell recognition;cellular macromolecule metabolic process;cellular metabolic process;cellular process;cellular process involved in reproduction;cellular protein metabolic process;'de novo' posttranslational protein folding;'de novo' protein folding;macromolecule metabolic process;metabolic process;primary metabolic process;protein folding;p…	adenyl nucleotide binding;adenyl ribonucleotide binding;ATP binding;binding;nucleotide binding;protein binding;purine nucleotide binding;purine ribonucleoside triphosphate binding;purine ribonucleotide binding;ribonucleotide binding;unfolded protein binding	acrosomal vesicle;cell body;cell part;chaperonin-containing T-complex;cytoplasm;cytoplasmic membrane-bounded vesicle;cytoplasmic part;cytoplasmic vesicle;cytoskeletal part;cytosol;cytosolic part;extracellular membrane-bounded organelle;extracellular organelle;extracellular region part;extracellular vesicular exosome;intracellular membrane-bounded organelle;intracellular organelle;intracellular or…		Acetylation;Alternativesplicing;ATP-binding;Chaperone;Completeproteome;Cytoplasm;Directproteinsequencing;Nucleotide-binding;Polymorphism;Referenceproteome	12	12	10	32	32	28.2	58.024	0	159.66	557630000	96	0.000622396	0.00172	P40227
P40926	Malate dehydrogenase, mitochondrial	MDH2	26.3334	26.4605	25.5081	26.7669	24.3285	24.8015	25.5165	24.9488	23.6953	24.1033	23.615	+	acetyl-CoA catabolic process;acetyl-CoA metabolic process;alcohol biosynthetic process;alcohol metabolic process;biosynthetic process;carbohydrate biosynthetic process;carbohydrate metabolic process;carboxylic acid metabolic process;catabolic process;cellular biosynthetic process;cellular carbohydrate biosynthetic process;cellular carbohydrate metabolic process;cellular catabolic process;cellular…	catalytic activity;L-malate dehydrogenase activity;malate dehydrogenase (NADP+) activity;malate dehydrogenase activity;oxidoreductase activity;oxidoreductase activity, acting on CH-OH group of donors;oxidoreductase activity, acting on the CH-OH group of donors, NAD or NADP as acceptor	cell part;cytoplasmic part;extracellular membrane-bounded organelle;extracellular organelle;extracellular region part;extracellular vesicular exosome;intracellular membrane-bounded organelle;intracellular organelle;intracellular organelle lumen;intracellular organelle part;intracellular part;membrane;membrane-bounded organelle;membrane-bounded vesicle;membrane-enclosed lumen;mitochondrial inner m…	Carbon fixation in photosynthetic organisms;Citrate cycle (TCA cycle);Glyoxylate and dicarboxylate metabolism;Pyruvate metabolism	3D-structure;Acetylation;Alternativesplicing;Completeproteome;Glycoprotein;Mitochondrion;NAD;Oxidoreductase;Polymorphism;Referenceproteome;Transitpeptide;Tricarboxylicacidcycle	5	5	5	23.1	23.1	23.1	35.503	0	127.25	400420000	41	0.00227788	0.00329204	P40926
P40939	Trifunctional enzyme subunit alpha, mitochondrial;Long-chain enoyl-CoA hydratase;Long chain 3-hydroxyacyl-CoA dehydrogenase	HADHA	26.3444	25.3134	20.7085	26.4239	20.5819	NaN	NaN	22.2857	NaN	20.4984	NaN	+	biosynthetic process;carboxylic acid catabolic process;carboxylic acid metabolic process;cardiolipin acyl-chain remodeling;cardiolipin metabolic process;catabolic process;cellular biosynthetic process;cellular catabolic process;cellular ketone metabolic process;cellular lipid catabolic process;cellular lipid metabolic process;cellular metabolic process;cellular process;fatty acid beta-oxidation;f…	3-hydroxyacyl-CoA dehydrogenase activity;acetyl-CoA C-acetyltransferase activity;acetyl-CoA C-acyltransferase activity;acetyltransferase activity;binding;C-acetyltransferase activity;C-acyltransferase activity;carbon-oxygen lyase activity;carboxylic acid binding;catalytic activity;coenzyme binding;cofactor binding;enoyl-CoA hydratase activity;fatty acid binding;fatty-acyl-CoA binding;hydro-lyase …	cell part;cytoplasmic part;fatty acid beta-oxidation multienzyme complex;intracellular membrane-bounded organelle;intracellular non-membrane-bounded organelle;intracellular organelle;intracellular organelle part;intracellular part;macromolecular complex;membrane;membrane-bounded organelle;mitochondrial inner membrane;mitochondrial membrane;mitochondrial nucleoid;mitochondrial part;mitochondrion;n…	Aminobenzoate degradation;Benzoate degradation;beta-Alanine metabolism;Biosynthesis of unsaturated fatty acids;Butanoate metabolism;Caprolactam degradation;Fatty acid elongation in mitochondria;Fatty acid metabolism;Lysine degradation;Propanoate metabolism;Tryptophan metabolism;Valine, leucine and isoleucine degradation	Acetylation;Alternativesplicing;Completeproteome;Diseasemutation;Fattyacidmetabolism;Lipidmetabolism;Lyase;Mitochondrion;Multifunctionalenzyme;NAD;Oxidoreductase;Phosphoprotein;Polymorphism;Referenceproteome;Transitpeptide	10	10	10	18.5	18.5	18.5	82.999	0	45.929	198540000	41	0.0170965	0.00930454	P40939
P41226	Ubiquitin-like modifier-activating enzyme 7	UBA7	26.2521	26.1366	24.2413	27.9114	23.8817	NaN	NaN	23.589	NaN	NaN	NaN	+	biological regulation;biosynthetic process;catabolic process;cell surface receptor linked signaling pathway;cellular biosynthetic process;cellular catabolic process;cellular macromolecule biosynthetic process;cellular macromolecule catabolic process;cellular macromolecule metabolic process;cellular metabolic process;cellular nitrogen compound metabolic process;cellular process;cellular protein me…	acid-amino acid ligase activity;adenyl nucleotide binding;adenyl ribonucleotide binding;ATP binding;binding;catalytic activity;ISG15 activating enzyme activity;ligase activity;ligase activity, forming carbon-nitrogen bonds;nucleotide binding;purine nucleotide binding;purine ribonucleoside triphosphate binding;purine ribonucleotide binding;ribonucleotide binding;small conjugating protein ligase ac…	cell part;cytoplasmic part;cytosol;intracellular membrane-bounded organelle;intracellular organelle;intracellular organelle part;intracellular part;membrane-bounded organelle;nuclear part;nucleoplasm;nucleus;organelle;organelle part	Parkinson's disease;Ubiquitin mediated proteolysis	ATP-binding;Completeproteome;Directproteinsequencing;Ligase;Nucleotide-binding;Phosphoprotein;Polymorphism;Referenceproteome;Repeat;Ublconjugation;Ublconjugationpathway	11	11	11	17.5	17.5	17.5	111.69	0	74.042	396880000	35	0.00973105	0.00637037	P41226
P41250	Glycine--tRNA ligase	GARS	25.0339	23.7917	24.0989	24.972	NaN	NaN	NaN	21.9976	NaN	NaN	NaN	+	amine metabolic process;amino acid activation;biosynthetic process;bis(5'-nucleosidyl) oligophosphate biosynthetic process;bis(5'-nucleosidyl) oligophosphate metabolic process;carboxylic acid metabolic process;cellular amine metabolic process;cellular amino acid metabolic process;cellular biosynthetic process;cellular ketone metabolic process;cellular macromolecule metabolic process;cellular meta…	adenyl nucleotide binding;adenyl ribonucleotide binding;aminoacyl-tRNA ligase activity;ATP binding;binding;catalytic activity;glycine-tRNA ligase activity;ligase activity;ligase activity, forming aminoacyl-tRNA and related compounds;ligase activity, forming carbon-oxygen bonds;nucleotide binding;protein binding;protein dimerization activity;purine nucleotide binding;purine ribonucleoside triphosp…	axon;cell part;cell projection;cytoplasm;cytoplasmic membrane-bounded vesicle;cytoplasmic part;cytoplasmic vesicle;cytosol;extracellular membrane-bounded organelle;extracellular organelle;extracellular region part;extracellular vesicular exosome;intracellular membrane-bounded organelle;intracellular organelle;intracellular organelle lumen;intracellular organelle part;intracellular part;membrane-b…	Aminoacyl-tRNA biosynthesis	3D-structure;Acetylation;Aminoacyl-tRNAsynthetase;ATP-binding;Cellprojection;Charcot-Marie-Toothdisease;Completeproteome;Cytoplasm;Diseasemutation;Ligase;Mitochondrion;Neurodegeneration;Neuropathy;Nucleotide-binding;Phosphoprotein;Proteinbiosynthesis;Referenceproteome	7	7	7	11.2	11.2	11.2	83.165	0	16.151	91753000	21	0.000415288	0.00147619	P41250
P42574	Caspase-3;Caspase-3 subunit p17;Caspase-3 subunit p12	CASP3	24.2598	24.0466	22.8642	24.0488	22.3898	23.1668	22.0195	NaN	22.1721	NaN	NaN	+	activation of caspase activity;activation of caspase activity by cytochrome c;anatomical structure development;anatomical structure formation involved in morphogenesis;apoptosis;apoptotic mitochondrial changes;B cell homeostasis;biological regulation;catabolic process;cell death;cell differentiation;cell fate commitment;cell surface receptor linked signaling pathway;cellular catabolic process;cel…	aspartic-type endopeptidase activity;aspartic-type peptidase activity;catalytic activity;cyclin-dependent protein kinase inhibitor activity;cyclin-dependent protein kinase regulator activity;cysteine-type endopeptidase activity;cysteine-type endopeptidase activity involved in apoptotic process;cysteine-type peptidase activity;endopeptidase activity;enzyme inhibitor activity;enzyme regulator activ…	cell part;cytoplasmic part;cytosol;intracellular membrane-bounded organelle;intracellular organelle;intracellular organelle part;intracellular part;membrane;membrane-bounded organelle;nuclear part;nucleoplasm;nucleus;organelle;organelle part;plasma membrane	Alzheimer's disease;Amoebiasis;Amyotrophic lateral sclerosis (ALS);Apoptosis;Colorectal cancer;Epithelial cell signaling in Helicobacter pylori infection;Huntington's disease;ko05152;MAPK signaling pathway;Natural killer cell mediated cytotoxicity;p53 signaling pathway;Parkinson's disease;Pathways in cancer;Toxoplasmosis;Viral myocarditis	3D-structure;Acetylation;Apoptosis;Completeproteome;Cytoplasm;Directproteinsequencing;Hydrolase;Phosphoprotein;Polymorphism;Protease;Referenceproteome;S-nitrosylation;Thiolprotease;Zymogen	3	3	3	13	13	13	31.608	0	9.9992	66400000	20	0.00369578	0.00357724	P42574
P45880	Voltage-dependent anion-selective channel protein 2	VDAC2	26.9303	26.7498	25.4455	27.0123	23.7536	22.8797	25.1178	24.5109	NaN	23.2703	23.1751	+	anion transport;biological regulation;establishment of localization;ion transport;negative regulation of biological process;negative regulation of cellular component organization;negative regulation of cellular process;negative regulation of protein complex assembly;negative regulation of protein polymerization;regulation of biological process;regulation of cellular component biogenesis;regulatio…	anion channel activity;anion transmembrane transporter activity;binding;channel activity;gated channel activity;ion channel activity;ion transmembrane transporter activity;nucleotide binding;passive transmembrane transporter activity;porin activity;substrate-specific channel activity;substrate-specific transmembrane transporter activity;substrate-specific transporter activity;transmembrane transp…	cell part;cytoplasmic part;extracellular membrane-bounded organelle;extracellular organelle;extracellular region part;extracellular vesicular exosome;intracellular membrane-bounded organelle;intracellular non-membrane-bounded organelle;intracellular organelle;intracellular organelle part;intracellular part;macromolecular complex;membrane;membrane part;membrane raft;membrane-bounded organelle;memb…	Calcium signaling pathway;Huntington's disease;Parkinson's disease	Acetylation;Alternativesplicing;Completeproteome;Directproteinsequencing;Iontransport;Isopeptidebond;Membrane;Mitochondrion;Mitochondrionoutermembrane;NAD;Nucleotide-binding;Polymorphism;Porin;Referenceproteome;Transmembrane;Transmembranebetastrand;Transport;Ublconjugation	6	6	6	28.2	28.2	28.2	31.566	0	92.956	395020000	32	0.00972363	0.00673171	P45880
P46109	Crk-like protein	CRKL	26.45	26.442	25.9414	26.5279	23.94	NaN	23.6208	23.864	24.7916	23.0118	24.0342	+	activation of MAPKK activity;activation of protein kinase activity;anatomical structure development;anatomical structure morphogenesis;anterior/posterior pattern specification;biological regulation;blood vessel development;cell surface receptor linked signaling pathway;cellular macromolecule metabolic process;cellular metabolic process;cellular process;cellular protein metabolic process;cellular …	binding;binding, bridging;molecular transducer activity;protein binding;protein binding, bridging;SH3/SH2 adaptor activity;signal transducer activity;signaling adaptor activity	cell part;cytoplasmic part;cytosol;endosome;extracellular membrane-bounded organelle;extracellular organelle;extracellular region part;extracellular vesicular exosome;intracellular membrane-bounded organelle;intracellular organelle;intracellular part;membrane-bounded organelle;membrane-bounded vesicle;organelle;vesicle	Bacterial invasion of epithelial cells;Chemokine signaling pathway;Chronic myeloid leukemia;ErbB signaling pathway;Fc gamma R-mediated phagocytosis;Focal adhesion;Insulin signaling pathway;MAPK signaling pathway;Neurotrophin signaling pathway;Pathways in cancer;Regulation of actin cytoskeleton;Renal cell carcinoma;Shigellosis	3D-structure;Completeproteome;Phosphoprotein;Referenceproteome;Repeat;SH2domain;SH3domain	6	6	6	27.4	27.4	27.4	33.777	0	40.36	340630000	34	0.00227806	0.0026798	P46109
P46459	Vesicle-fusing ATPase	NSF	24.5495	23.9072	NaN	24.7303	NaN	NaN	NaN	NaN	NaN	NaN	NaN	+	ATP metabolic process;biological regulation;cation transport;cell communication;cell-cell signaling;cellular component organization;cellular component organization or biogenesis;cellular membrane fusion;cellular membrane organization;cellular metabolic process;cellular nitrogen compound metabolic process;cellular process;establishment of localization;establishment of localization in cell;establis…	adenyl nucleotide binding;adenyl ribonucleotide binding;ATP binding;ATPase activity;ATPase activity, coupled;binding;catalytic activity;cation binding;enzyme binding;GTPase binding;hydrolase activity;hydrolase activity, acting on acid anhydrides;hydrolase activity, acting on acid anhydrides, in phosphorus-containing anhydrides;ion binding;kinase binding;metal ion binding;nucleoside-triphosphatase…	cell part;cell projection part;cytoplasm;cytoplasmic part;cytoskeletal part;cytosol;dendritic shaft;extracellular membrane-bounded organelle;extracellular organelle;extracellular region part;extracellular vesicular exosome;Golgi apparatus part;Golgi stack;intracellular organelle part;intracellular part;lysosomal membrane;membrane;membrane-bounded organelle;membrane-bounded vesicle;organelle;organ…	Vasopressin-regulated water reabsorption	Acetylation;Alternativesplicing;ATP-binding;Completeproteome;Cytoplasm;Hydrolase;Magnesium;Metal-binding;Nucleotide-binding;Phosphoprotein;Polymorphism;Proteintransport;Referenceproteome;Repeat;Transport	6	6	6	12.2	12.2	12.2	82.593	0	34.537	65296000	13	0.0149236	0.00902428	P46459
P46940	Ras GTPase-activating-like protein IQGAP1	IQGAP1	24.7283	24.0255	23.2041	24.4063	25.0914	23.6211	23.9406	27.4726	28.1148	26.0232	25.3427	+	anatomical structure development;biological regulation;cell development;cell surface receptor linked signaling pathway;cellular developmental process;cellular metabolic process;cellular process;cellular response to calcium ion;cellular response to chemical stimulus;cellular response to endogenous stimulus;cellular response to epidermal growth factor stimulus;cellular response to fibroblast growth…	binding;calcium ion binding;calmodulin binding;cation binding;enzyme activator activity;enzyme binding;enzyme inhibitor activity;enzyme regulator activity;GTPase activator activity;GTPase inhibitor activity;GTPase regulator activity;ion binding;kinase activator activity;kinase binding;kinase regulator activity;lipid binding;metal ion binding;nucleoside-triphosphatase regulator activity;phosphatas…	actin filament;adherens junction;anchoring junction;axon;cell junction;cell leading edge;cell part;cell projection;cell projection part;cell-substrate adherens junction;cell-substrate junction;cytoplasm;cytoplasmic part;cytoskeletal part;cytosol;extracellular membrane-bounded organelle;extracellular organelle;extracellular region part;extracellular vesicular exosome;extrinsic to internal side of …	Regulation of actin cytoskeleton	3D-structure;Acetylation;Calmodulin-binding;Cellmembrane;Completeproteome;Directproteinsequencing;Membrane;Phosphoprotein;Polymorphism;Referenceproteome;Repeat	22	21	21	20.3	19.7	19.7	189.25	0	93.817	378680000	61	0.00821978	0.00650141	P46940
P46977	Dolichyl-diphosphooligosaccharide--protein glycosyltransferase subunit STT3A	STT3A	24.155	23.9769	NaN	24.1274	NaN	NaN	NaN	NaN	NaN	NaN	NaN	+	carbohydrate metabolic process;cellular carbohydrate metabolic process;cellular macromolecule metabolic process;cellular metabolic process;cellular process;cellular protein metabolic process;co-translational protein modification;glycosylation;macromolecule glycosylation;macromolecule metabolic process;macromolecule modification;metabolic process;peptidyl-amino acid modification;peptidyl-asparagin…	catalytic activity;dolichyl-diphosphooligosaccharide-protein glycotransferase activity;oligosaccharyl transferase activity;transferase activity;transferase activity, transferring glycosyl groups;transferase activity, transferring hexosyl groups	cell part;cytoplasmic part;endoplasmic reticulum membrane;endoplasmic reticulum part;integral to membrane;intracellular organelle part;intracellular part;intrinsic to membrane;macromolecular complex;membrane;membrane part;oligosaccharyltransferase complex;organelle membrane;organelle part;protein complex	N-Glycan biosynthesis;Protein processing in endoplasmic reticulum;Various types of N-glycan biosynthesis	Alternativesplicing;Completeproteome;Congenitaldisorderofglycosylation;Diseasemutation;Endoplasmicreticulum;Glycoprotein;Glycosyltransferase;Membrane;Referenceproteome;Transferase;Transmembrane;Transmembranehelix	3	3	3	6.5	6.5	6.5	80.529	0	10.628	47379000	9	0.00809255	0.00639093	P46977
P47755	F-actin-capping protein subunit alpha-2	CAPZA2	27.8562	27.6192	26.9399	27.8583	26.4669	26.2306	26.1015	26.8742	26.6186	26.2212	26.3908	+	actin filament capping;barbed-end actin filament capping;biological regulation;blood coagulation;cellular component assembly;cellular component movement;cellular component organization;cellular component organization or biogenesis;cellular process;coagulation;defense response;hemostasis;immune response;immune system process;innate immune response;macromolecular complex assembly;macromolecular com…		actin cytoskeleton;cell cortex part;cell part;cortical cytoskeleton;cytoplasmic part;cytoskeletal part;cytoskeleton;cytosol;extracellular membrane-bounded organelle;extracellular organelle;extracellular region;extracellular region part;extracellular vesicular exosome;F-actin capping protein complex;intracellular non-membrane-bounded organelle;intracellular organelle;intracellular organelle part;i…		Acetylation;Actin-binding;Actincapping;Alternativesplicing;Completeproteome;Directproteinsequencing;Referenceproteome	10	8	8	54.2	44.8	44.8	32.949	0	323.31	1039500000	106	0.00159056	0.003664	P47755
P48059	LIM and senescent cell antigen-like-containing domain protein 1	LIMS1	28.6255	28.6165	27.6475	28.6045	26.3938	26.3129	26.277	26.8691	27.0269	25.8345	26.5855	+	aging;biological regulation;cell aging;cell junction assembly;cell junction organization;cellular component assembly;cellular component assembly at cellular level;cellular component organization;cellular component organization at cellular level;cellular component organization or biogenesis;cellular component organization or biogenesis at cellular level;cellular process;cellular response to chemic…	binding;cation binding;enzyme binding;ion binding;kinase binding;metal ion binding;protein binding;protein kinase binding;transition metal ion binding;zinc ion binding	adherens junction;anchoring junction;cell junction;cell part;cell-cell junction;cell-substrate adherens junction;cell-substrate junction;cytoplasmic part;cytosol;focal adhesion;intracellular part;membrane;perinuclear region of cytoplasm;plasma membrane		3D-structure;Acetylation;Alternativesplicing;Celljunction;Cellmembrane;Completeproteome;Directproteinsequencing;LIMdomain;Membrane;Metal-binding;Referenceproteome;Repeat;Zinc	1	1	1	3.7	3.7	3.7	37.251	0.00077942	5.7654	1436600000	43	0.00041299	0.00168966	P48059
P48426	Phosphatidylinositol 5-phosphate 4-kinase type-2 alpha	PIP4K2A	27.3064	26.9643	26.3664	27.2178	25.2535	24.5914	25.0585	25.6064	25.6629	25.6777	25.2039	+	anatomical structure development;biosynthetic process;cell development;cellular biosynthetic process;cellular developmental process;cellular lipid metabolic process;cellular metabolic process;cellular process;developmental process;glycerolipid biosynthetic process;glycerolipid metabolic process;glycerophospholipid biosynthetic process;glycerophospholipid metabolic process;lipid biosynthetic proce…	1-phosphatidylinositol-4-phosphate 5-kinase activity;1-phosphatidylinositol-5-phosphate 4-kinase activity;adenyl nucleotide binding;adenyl ribonucleotide binding;ATP binding;binding;catalytic activity;inositol or phosphatidylinositol kinase activity;kinase activity;lipid kinase activity;nucleotide binding;phosphatidylinositol phosphate kinase activity;phosphotransferase activity, alcohol group as…	cell part;cytoplasmic part;cytosol;intracellular membrane-bounded organelle;intracellular organelle;intracellular part;membrane;membrane-bounded organelle;nucleus;organelle;plasma membrane	Inositol phosphate metabolism;Phosphatidylinositol signaling system;Regulation of actin cytoskeleton	3D-structure;Acetylation;Alternativesplicing;ATP-binding;Cellmembrane;Completeproteome;Cytoplasm;Directproteinsequencing;Kinase;Membrane;Nucleotide-binding;Nucleus;Phosphoprotein;Polymorphism;Referenceproteome;Transferase	7	7	7	24.1	24.1	24.1	46.224	0	90.691	641340000	66	0.000133162	0.00112676	P48426;P78356
P48507	Glutamate--cysteine ligase regulatory subunit	GCLM	23.3111	23.4357	22.6219	23.2708	NaN	NaN	NaN	NaN	NaN	NaN	NaN	+	amine biosynthetic process;amine metabolic process;apoptotic mitochondrial changes;biological regulation;biosynthetic process;carboxylic acid biosynthetic process;carboxylic acid metabolic process;cellular amine metabolic process;cellular amino acid biosynthetic process;cellular amino acid metabolic process;cellular biosynthetic process;cellular component organization;cellular component organizat…	acid-amino acid ligase activity;binding;catalytic activity;enzyme binding;enzyme regulator activity;glutamate-cysteine ligase activity;glutamate-cysteine ligase catalytic subunit binding;ligase activity;ligase activity, forming carbon-nitrogen bonds;protein binding	cell part;cytoplasmic part;cytosol;glutamate-cysteine ligase complex;intracellular part;macromolecular complex;protein complex	Glutathione metabolism	Acetylation;Alternativesplicing;Completeproteome;Glutathionebiosynthesis;Polymorphism;Referenceproteome	2	2	2	10.2	10.2	10.2	30.727	0	12.129	32118000	7	0.00104369	0.00206897	P48507
P48556	26S proteasome non-ATPase regulatory subunit 8	PSMD8	22.6753	23.1476	NaN	22.7402	NaN	NaN	NaN	NaN	NaN	NaN	NaN	+	activation of immune response;activation of innate immune response;anaphase-promoting complex-dependent proteasomal ubiquitin-dependent protein catabolic process;antigen processing and presentation;antigen processing and presentation of exogenous antigen;antigen processing and presentation of exogenous peptide antigen;antigen processing and presentation of exogenous peptide antigen via MHC class …		cell part;cytoplasmic part;cytosol;extracellular membrane-bounded organelle;extracellular organelle;extracellular region part;extracellular vesicular exosome;intracellular membrane-bounded organelle;intracellular organelle;intracellular organelle part;intracellular part;macromolecular complex;membrane-bounded organelle;membrane-bounded vesicle;nuclear part;nucleoplasm;nucleus;organelle;organelle …	Proteasome	Completeproteome;Proteasome;Referenceproteome	2	2	2	7.1	7.1	7.1	39.611	0.0074576	3.6189	20066000	2	0.00019423	0.00111475	P48556
P48643	T-complex protein 1 subunit epsilon	CCT5	27.1889	26.9439	24.8755	26.9114	23.5933	23.1962	23.388	24.3174	23.5883	23.2541	23.9343	+	binding of sperm to zona pellucida;cell recognition;cell-cell recognition;cellular macromolecule metabolic process;cellular metabolic process;cellular process;cellular process involved in reproduction;cellular protein metabolic process;'de novo' posttranslational protein folding;'de novo' protein folding;macromolecule metabolic process;metabolic process;multi-organism process;primary metabolic pr…	adenyl nucleotide binding;adenyl ribonucleotide binding;ATP binding;beta-tubulin binding;binding;cytoskeletal protein binding;G-protein beta-subunit binding;nucleotide binding;protein binding;purine nucleotide binding;purine ribonucleoside triphosphate binding;purine ribonucleotide binding;ribonucleotide binding;tubulin binding	cell body;cell part;centrosome;chaperonin-containing T-complex;cytoplasm;cytoplasmic part;cytoskeletal part;cytosol;cytosolic part;extracellular membrane-bounded organelle;extracellular organelle;extracellular region part;extracellular vesicular exosome;intracellular non-membrane-bounded organelle;intracellular organelle;intracellular organelle part;intracellular part;macromolecular complex;membr…		Acetylation;Alternativesplicing;ATP-binding;Chaperone;Completeproteome;Cytoplasm;Cytoskeleton;Directproteinsequencing;Diseasemutation;Neuropathy;Nucleotide-binding;Phosphoprotein;Polymorphism;Referenceproteome	11	11	11	28.5	28.5	28.5	59.67	0	128.2	426460000	66	0.000736102	0.00193651	P48643
P49327	Fatty acid synthase;[Acyl-carrier-protein] S-acetyltransferase;[Acyl-carrier-protein] S-malonyltransferase;3-oxoacyl-[acyl-carrier-protein] synthase;3-oxoacyl-[acyl-carrier-protein] reductase;3-hydroxyacyl-[acyl-carrier-protein] dehydratase;Enoyl-[acyl-carrier-protein] reductase;Oleoyl-[acyl-carrier-protein] hydrolase	FASN	27.6605	26.2841	23.5573	26.5968	NaN	25.2027	NaN	23.1669	NaN	NaN	NaN	+	acetyl-CoA metabolic process;acyl-CoA biosynthetic process;acyl-CoA metabolic process;acylglycerol biosynthetic process;acylglycerol metabolic process;amine metabolic process;biological regulation;biosynthetic process;carboxylic acid biosynthetic process;carboxylic acid metabolic process;cell differentiation;cellular amine metabolic process;cellular amino acid metabolic process;cellular biosynthe…	[acyl-carrier-protein] S-acetyltransferase activity;[acyl-carrier-protein] S-malonyltransferase activity;3-hydroxyacyl-[acyl-carrier-protein] dehydratase activity;3-hydroxyoctanoyl-[acyl-carrier-protein] dehydratase activity;3-hydroxypalmitoyl-[acyl-carrier-protein] dehydratase activity;3-oxoacyl-[acyl-carrier-protein] reductase (NADPH) activity;3-oxoacyl-[acyl-carrier-protein] synthase activity;…	cell part;cytoplasm;cytoplasmic membrane-bounded vesicle;cytoplasmic part;cytoplasmic vesicle;cytosol;extracellular membrane-bounded organelle;extracellular organelle;extracellular region part;extracellular vesicular exosome;glycogen granule;Golgi apparatus;intracellular membrane-bounded organelle;intracellular organelle;intracellular part;melanosome;membrane;membrane-bounded organelle;membrane-b…	Fatty acid biosynthesis;Insulin signaling pathway	3D-structure;Acetylation;Completeproteome;Cytoplasm;Directproteinsequencing;Fattyacidbiosynthesis;Fattyacidmetabolism;Hydrolase;Lipidbiosynthesis;Lipidmetabolism;Lyase;Multifunctionalenzyme;NAD;NADP;Oxidoreductase;Phosphopantetheine;Phosphoprotein;Polymorphism;Pyridoxalphosphate;Referenceproteome;Transferase	23	23	23	14.8	14.8	14.8	273.42	0	130.85	395460000	63	0.0156387	0.00874715	P49327
P49368	T-complex protein 1 subunit gamma	CCT3	27.179	26.9401	26.3001	26.8502	24.7657	25.0957	25.1243	25.5416	25.194	24.8603	25.0718	+	binding of sperm to zona pellucida;cell recognition;cell-cell recognition;cellular component assembly;cellular component assembly at cellular level;cellular component organization;cellular component organization at cellular level;cellular component organization or biogenesis;cellular component organization or biogenesis at cellular level;cellular macromolecule metabolic process;cellular metabolic…	adenyl nucleotide binding;adenyl ribonucleotide binding;ATP binding;binding;nucleotide binding;protein binding;purine nucleotide binding;purine ribonucleoside triphosphate binding;purine ribonucleotide binding;ribonucleotide binding;unfolded protein binding	cell body;cell part;chaperonin-containing T-complex;cytoplasm;cytoplasmic part;cytoskeletal part;cytoskeleton;cytosol;cytosolic part;extracellular membrane-bounded organelle;extracellular organelle;extracellular region part;extracellular vesicular exosome;intracellular non-membrane-bounded organelle;intracellular organelle;intracellular organelle part;intracellular part;macromolecular complex;mem…		Acetylation;Alternativesplicing;ATP-binding;Chaperone;Completeproteome;Cytoplasm;Directproteinsequencing;Disulfidebond;Nucleotide-binding;Phosphoprotein;Polymorphism;Referenceproteome	9	9	9	22.8	22.8	22.8	60.533	0	40.085	573880000	71	6.09072e-05	0.000833333	P49368
P49411	Elongation factor Tu, mitochondrial	TUFM	25.9707	25.4	22.5948	24.9562	22.0815	NaN	23.2618	21.5218	NaN	21.9275	21.3865	+	biosynthetic process;cellular biosynthetic process;cellular component organization;cellular component organization at cellular level;cellular component organization or biogenesis;cellular component organization or biogenesis at cellular level;cellular macromolecule biosynthetic process;cellular macromolecule metabolic process;cellular metabolic process;cellular process;cellular protein metabolic …	binding;catalytic activity;GTP binding;GTPase activity;guanyl nucleotide binding;guanyl ribonucleotide binding;hydrolase activity;hydrolase activity, acting on acid anhydrides;hydrolase activity, acting on acid anhydrides, in phosphorus-containing anhydrides;nucleic acid binding;nucleoside-triphosphatase activity;nucleotide binding;purine nucleotide binding;purine ribonucleoside triphosphate bind…	cell part;cytoplasmic part;extracellular membrane-bounded organelle;extracellular organelle;extracellular region part;extracellular vesicular exosome;intracellular membrane-bounded organelle;intracellular non-membrane-bounded organelle;intracellular organelle;intracellular organelle part;intracellular part;membrane;membrane-bounded organelle;membrane-bounded vesicle;mitochondrial nucleoid;mitocho…	Plant-pathogen interaction	Acetylation;Completeproteome;Directproteinsequencing;Diseasemutation;Elongationfactor;GTP-binding;Mitochondrion;Nucleotide-binding;Proteinbiosynthesis;Referenceproteome;Transitpeptide	7	7	7	21.9	21.9	21.9	49.541	0	22.851	138340000	26	0.00825918	0.006317	P49411
P50416	Carnitine O-palmitoyltransferase 1, liver isoform	CPT1A	24.5678	23.9887	23.6709	24.6399	NaN	NaN	24.2754	NaN	NaN	NaN	NaN	+	acylglycerol metabolic process;alcohol metabolic process;amine metabolic process;amine transport;amino acid transmembrane transport;amino acid transport;behavior;betaine metabolic process;betaine transport;biological regulation;carbohydrate metabolic process;carboxylic acid catabolic process;carboxylic acid metabolic process;carboxylic acid transport;carnitine metabolic process;carnitine shuttle;…	carnitine O-acyltransferase activity;carnitine O-palmitoyltransferase activity;catalytic activity;O-acyltransferase activity;O-palmitoyltransferase activity;palmitoyltransferase activity;transferase activity;transferase activity, transferring acyl groups;transferase activity, transferring acyl groups other than amino-acyl groups	cell part;cytoplasmic part;integral to membrane;integral to mitochondrial membrane;integral to mitochondrial outer membrane;integral to organelle membrane;intracellular membrane-bounded organelle;intracellular organelle;intracellular organelle part;intracellular part;intrinsic to membrane;intrinsic to mitochondrial outer membrane;intrinsic to organelle membrane;membrane;membrane part;membrane-bou…	Adipocytokine signaling pathway;Fatty acid metabolism;PPAR signaling pathway	3D-structure;Acetylation;Acyltransferase;Alternativesplicing;Completeproteome;Diseasemutation;Fattyacidmetabolism;Lipidmetabolism;Membrane;Mitochondrion;Mitochondrionoutermembrane;Nitration;Phosphoprotein;Polymorphism;Referenceproteome;Transferase;Transmembrane;Transmembranehelix;Transport	5	5	5	9.1	9.1	9.1	88.367	0	18.152	83257000	24	0.00444615	0.00389105	P50416
P50453	Serpin B9	SERPINB9	25.0741	24.1021	24.0043	25.8075	21.8747	NaN	NaN	NaN	21.6794	21.8365	NaN	+	biological regulation;cellular process;cellular response to chemical stimulus;cellular response to endogenous stimulus;cellular response to estrogen stimulus;cellular response to hormone stimulus;cellular response to organic substance;cellular response to steroid hormone stimulus;cellular response to stimulus;immune effector process;immune response;immune system process;interaction with host;inte…	binding;caspase inhibitor activity;caspase regulator activity;cysteine-type endopeptidase inhibitor activity;endopeptidase inhibitor activity;endopeptidase regulator activity;enzyme binding;enzyme inhibitor activity;enzyme regulator activity;peptidase inhibitor activity;peptidase regulator activity;protease binding;protein binding;serine-type endopeptidase inhibitor activity	cell part;cytoplasm;cytoplasmic part;cytosol;extracellular membrane-bounded organelle;extracellular organelle;extracellular region part;extracellular space;extracellular vesicular exosome;intracellular;intracellular membrane-bounded organelle;intracellular organelle;intracellular part;membrane;membrane-bounded organelle;membrane-bounded vesicle;nucleus;organelle;vesicle	Amoebiasis	Acetylation;Completeproteome;Cytoplasm;Proteaseinhibitor;Referenceproteome;Serineproteaseinhibitor	8	7	7	27.7	25	25	42.403	0	41.039	119230000	26	0.00110954	0.00201399	P50453
P50552	Vasodilator-stimulated phosphoprotein	VASP	28.5231	28.1601	27.804	28.811	25.5028	25.6123	25.3675	26.1293	26.4707	25.378	25.7612	+	actin cytoskeleton organization;actin filament organization;actin filament-based process;actin polymerization or depolymerization;activation of immune response;anatomical structure formation involved in morphogenesis;antigen receptor-mediated signaling pathway;axon guidance;biological regulation;cell junction assembly;cell junction organization;cell surface receptor linked signaling pathway;cellu…	binding;profilin binding;protein binding	actin cytoskeleton;adherens junction;anchoring junction;cell junction;cell part;cell projection membrane;cell projection part;cell-cell junction;cell-substrate adherens junction;cell-substrate junction;cytoplasm;cytoplasmic part;cytoskeleton;cytosol;extracellular membrane-bounded organelle;extracellular organelle;extracellular region part;extracellular vesicular exosome;filopodium membrane;focal …	Fc gamma R-mediated phagocytosis;Focal adhesion;Leukocyte transendothelial migration	3D-structure;Acetylation;Actin-binding;Celljunction;Cellmembrane;Cellprojection;Coiledcoil;Completeproteome;Cytoplasm;Cytoskeleton;Directproteinsequencing;Membrane;Phosphoprotein;Polymorphism;Referenceproteome;Repeat;SH3-binding;Tightjunction	12	12	12	32.6	32.6	32.6	39.829	0	173.47	1372900000	156	2.20311e-05	0.000421053	P50552
P50570	Dynamin-2	DNM2	26.1888	25.4044	24.9695	26.0994	23.4751	23.672	24.3595	24.0738	24.264	23.3605	24.6731	+	anatomical structure morphogenesis;antigen processing and presentation;antigen processing and presentation of exogenous antigen;antigen processing and presentation of exogenous peptide antigen;antigen processing and presentation of exogenous peptide antigen via MHC class II;antigen processing and presentation of peptide antigen;antigen processing and presentation of peptide antigen via MHC class …	binding;catalytic activity;cytoskeletal protein binding;enzyme binding;GTP binding;GTPase activity;guanyl nucleotide binding;guanyl ribonucleotide binding;hydrolase activity;hydrolase activity, acting on acid anhydrides;hydrolase activity, acting on acid anhydrides, in phosphorus-containing anhydrides;microtubule binding;nucleoside-triphosphatase activity;nucleotide binding;protein binding;protei…	adherens junction;anchoring junction;cell junction;cell part;cell-substrate adherens junction;cell-substrate junction;coated pit;cytoplasm;cytoplasmic part;cytoplasmic vesicle membrane;cytoplasmic vesicle part;cytoskeletal part;cytosol;endocytic vesicle membrane;extracellular membrane-bounded organelle;extracellular organelle;extracellular region part;extracellular vesicular exosome;focal adhesio…	Bacterial invasion of epithelial cells;Endocrine and other factor-regulated calcium reabsorption;Endocytosis;Fc gamma R-mediated phagocytosis	3D-structure;Acetylation;Alternativesplicing;Celljunction;Cellmembrane;Charcot-Marie-Toothdisease;Coatedpit;Completeproteome;Cytoplasm;Cytoskeleton;Diseasemutation;Endocytosis;GTP-binding;Hydrolase;Membrane;Microtubule;Motorprotein;Neurodegeneration;Neuropathy;Nucleotide-binding;Phosphoprotein;Polymorphism;Postsynapticcellmembrane;Referenceproteome;Synapse	9	9	6	14	14	9.5	98.063	0	62.18	267070000	41	0.00347723	0.0044507	P50570
P50851	Lipopolysaccharide-responsive and beige-like anchor protein	LRBA	26.0014	25.3892	24.3129	25.2868	NaN	NaN	NaN	NaN	NaN	NaN	NaN	+	cellular process;endosome transport;establishment of localization;establishment of localization in cell;intracellular transport;transport;vesicle-mediated transport	binding;lipid binding;phospholipid binding	cell part;cytoplasmic membrane-bounded vesicle;cytoplasmic part;cytoplasmic vesicle;endomembrane system;endoplasmic reticulum;extrinsic to membrane;Golgi apparatus;integral to membrane;intracellular membrane-bounded organelle;intracellular organelle;intracellular part;intrinsic to membrane;lysosome;lytic vacuole;membrane;membrane part;membrane-bounded organelle;membrane-bounded vesicle;organelle;…		3D-structure;Acetylation;Alternativesplicing;Cellmembrane;Coiledcoil;Completeproteome;Diseasemutation;Endoplasmicreticulum;Golgiapparatus;Lysosome;Membrane;Phosphoprotein;Polymorphism;Referenceproteome;Repeat;Transmembrane;Transmembranehelix;WDrepeat	11	11	11	4.5	4.5	4.5	319.1	0	31.629	149020000	28	6.05405e-05	0.000333333	P50851;Q8NFP9
P50895	Basal cell adhesion molecule	BCAM	NaN	NaN	NaN	NaN	23.9242	NaN	23.5637	24.2477	24.3661	25.1061	24.5375	+	biological adhesion;biological regulation;cell adhesion;cell-matrix adhesion;cell-substrate adhesion;cellular process;cellular response to stimulus;regulation of biological process;regulation of cellular process;response to stimulus;signal transduction	binding;extracellular matrix binding;laminin binding;laminin receptor activity;molecular transducer activity;protein binding;protein C-terminus binding;receptor activity;signal transducer activity;signaling receptor activity;transmembrane signaling receptor activity	cell part;external side of plasma membrane;extracellular membrane-bounded organelle;extracellular organelle;extracellular region part;extracellular vesicular exosome;integral to membrane;integral to plasma membrane;intrinsic to membrane;intrinsic to plasma membrane;membrane;membrane part;membrane-bounded organelle;membrane-bounded vesicle;organelle;plasma membrane;plasma membrane part;vesicle		3D-structure;Bloodgroupantigen;Celladhesion;Completeproteome;Directproteinsequencing;Disulfidebond;Glycoprotein;Immunoglobulindomain;Membrane;Phosphoprotein;Polymorphism;Receptor;Referenceproteome;Repeat;Signal;Transmembrane;Transmembranehelix	5	5	5	11.9	11.9	11.9	67.404	0	16.099	62462000	18	0.000374615	0.00144186	P50895
[truncated: 222 more rows]
