# Supplementary material for: Proteomics of Plasma and Plasma-Treated Podocytes: Application to Focal and Segmental Glomerulosclerosis
Source: Int J Mol Sci. 2023 Jul 28;24(15):12124. doi: 10.3390/ijms241512124 (PMC10418338; doi:10.3390/ijms241512124)
Supplement: Supplementary file 1 [file ijms-24-12124-s001.zip › Table_S2.xlsx]

## Sheet: Supplementary_Table_S2
T: Majority protein IDs	T: Protein names	T: Gene names	CTRL1	CTRL2	CTRL3	CTRL4	rFSGS1	rFSGS2	rFSGS3	rFSGS4	C: Student's T-test Significant CTRL_RPG	N: Student's T-test p-value CTRL_RPG	N: Student's T-test q-value CTRL_RPG	N: Student's T-test Difference CTRL_RPG	N: Student's T-test Test statistic CTRL_RPG	N: Peptides	N: Razor + unique peptides	N: Unique peptides	N: Sequence coverage [%]	N: Unique + razor sequence coverage [%]	N: Unique sequence coverage [%]	N: Mol. weight [kDa]	N: Q-value	N: Score	N: Intensity	N: MS/MS count
O14569	Cytochrome b561 domain-containing protein 2	CYB561D2	28.9058	29.1294	28.957	28.4657	27.8998	28.0183	28.436	27.9819	+	0.00560967	0.0353913	0.780458	1.13888	1	1	1	5.4	5.4	5.4	23.973	0	22.823	2507200000	31
O14656	Torsin-1A	TOR1A	28.6343	28.4763	28.533	28.3839	27.6944	27.7794	27.5171	27.968	+	0.000378212	0.0103529	0.767189	1.26319	7	7	7	30.4	30.4	30.4	37.808	0	33.509	1991700000	43
O15270	Serine palmitoyltransferase 2	SPTLC2	31.3966	31.415	31.4379	31.3415	31.9916	32.0648	32.1031	32.0026	+	1.28117e-06	0.0181905	-0.642765	-1.20496	19	19	19	43.4	43.4	43.4	62.924	0	217.09	20346000000	317
O43286	Beta-1,4-galactosyltransferase 5	B4GALT5	30.2383	30.2402	29.9578	30.0278	23.6857	30.0204	24.3862	22.9999	+	0.0237127	0	4.84298	2.29615	2	2	2	6.4	6.4	6.4	45.118	0.00039308	6.4196	7064800000	56
O43402	ER membrane protein complex subunit 8	EMC8	28.5851	28.6865	28.3744	28.4519	29.446	29.4834	29.7385	29.7121	+	4.57988e-05	0	-1.07054	-1.77611	5	5	5	29.5	29.5	29.5	23.773	0	55.445	3158700000	42
O43504	Ragulator complex protein LAMTOR5	LAMTOR5	28.2834	28.5041	28.4369	28.6118	29.2386	29.4787	29.4419	29.5587	+	5.70679e-05	0	-0.970426	-1.62607	2	2	2	37.4	37.4	37.4	9.6138	0	207.89	2986600000	48
O43920	NADH dehydrogenase [ubiquinone] iron-sulfur protein 5	NDUFS5	26.0324	26.1146	26.083	26.1225	26.3753	27.101	26.7116	27.1168	+	0.00608091	0.0454615	-0.738056	-1.08811	2	2	2	17.9	17.9	17.9	12.517	0.00039262	6.3497	516770000	27
O43934	UNC93-like protein MFSD11	MFSD11	26.77	26.3334	26.6744	27.2687	26.0243	24.6569	26.4427	25.2705	+	0.0387517	0.0144615	1.16303	1.23566	1	1	1	2	2	2	49.201	0.0023019	2.5338	603650000	14
O75146	Huntingtin-interacting protein 1-related protein	HIP1R	23.4364	23.4983	23.146	23.2753	24.9651	24.3828	23.3868	25.169	+	0.0315195	0.0124324	-1.13692	-1.25309	2	2	2	2.2	2.2	2.2	119.39	0.00037693	5.2558	50951000	7
O76021	Ribosomal L1 domain-containing protein 1	RSL1D1	24.9216	26.2908	25.6351	23.5153	26.8851	26.2173	26.1954	26.272	+	0.0795383	0.0248889	-1.30172	-1.16499	3	3	3	8.2	8.2	8.2	54.972	0.00035199	3.6612	525570000	7
O95816	BAG family molecular chaperone regulator 2	BAG2	26.0592	25.8973	25.7891	26.0793	28.6761	27.3268	27.0603	27.15	+	0.00599299	0	-1.59709	-1.80546	7	7	7	35.1	35.1	35.1	23.772	0	18.16	759950000	34
P00414	Cytochrome c oxidase subunit 3	MT-CO3	29.2787	29.2249	29.4812	29.6124	28.4623	28.9232	28.8168	28.5068	+	0.002503	0.03448	0.72199	1.11938	2	2	2	9.6	9.6	9.6	29.95	0	54.32	3785900000	97
P02787	Serotransferrin	TF	30.2546	30.5606	30.1534	30.565	30.9504	31.2746	31.6507	31.2099	+	0.00255057	0.00876923	-0.888	-1.30779	16	16	16	31.8	31.8	31.8	77.063	0	127.48	10647000000	248
P14406	Cytochrome c oxidase subunit 7A2, mitochondrial	COX7A2	28.1871	28.3359	28.1237	28.1111	26.4642	27.6058	27.2297	27.5399	+	0.0104297	0.0113548	0.979566	1.27753	2	2	2	27.7	27.7	27.7	9.3959	0	8.4016	1465900000	31
P15954	Cytochrome c oxidase subunit 7C, mitochondrial	COX7C	27.0738	27.2323	27.2453	27.1738	26.6956	26.7614	23.2559	24.9931	+	0.0795236	0.00912	1.75477	1.31721	2	2	2	28.6	28.6	28.6	7.2454	0.00035537	3.9737	736160000	29
P20700	Lamin-B1	LMNB1	33.7932	33.7813	33.9368	33.9286	34.4503	34.6178	34.8305	34.8109	+	0.000170881	0	-0.817382	-1.36454	37	37	34	64.8	64.8	61.9	66.408	0	323.31	122580000000	1135
P24539	ATP synthase F(0) complex subunit B1, mitochondrial	ATP5F1	33.8967	33.7015	33.9312	34.0503	32.9397	33.3569	33.2423	33.1128	+	0.000711266	0.0188837	0.732015	1.18994	13	13	13	54.7	54.7	54.7	28.908	0	323.31	87156000000	494
P28838	Cytosol aminopeptidase	LAP3	23.9928	24.1568	24.1797	23.8983	25.666	25.3083	25.2231	24.9325	+	0.000309963	0	-1.22557	-1.84201	2	2	2	5.2	5.2	5.2	56.166	0.00035423	3.8858	105870000	6
P29597	Non-receptor tyrosine-protein kinase TYK2	TYK2	26.8295	27.2564	26.6773	27.0492	27.944	27.7244	27.7844	27.6106	+	0.00134778	0.0115429	-0.812745	-1.26114	7	6	6	6.7	5.9	5.9	133.65	0	11.409	940070000	29
P30049	ATP synthase subunit delta, mitochondrial	ATP5D	29.8705	29.9428	29.9178	29.6167	29.0743	28.6218	28.3857	28.2124	+	0.00076042	0	1.2634	1.80155	4	4	4	37.5	37.5	37.5	17.49	0	64.618	4810700000	74
P36542	ATP synthase subunit gamma, mitochondrial	ATP5C1	33.616	33.4376	33.5108	33.2605	33.043	32.1927	32.04	32.1362	+	0.00400358	0	1.10325	1.48306	12	12	12	48	48	48	32.996	0	96.501	60528000000	468
P43490	Nicotinamide phosphoribosyltransferase	NAMPT	26.5839	27.0138	26.4641	26.7396	27.7056	27.1357	27.4299	27.5519	+	0.00427432	0.0348333	-0.755384	-1.12862	11	11	11	33	33	33	55.52	0	32.311	816030000	38
P46776	60S ribosomal protein L27a	RPL27A	28.7292	28.9222	28.8868	28.6523	25.5445	29.2967	23.7628	23.8904	+	0.0492697	0	3.17405	1.77178	2	2	2	15.5	15.5	15.5	16.561	0.0020305	2.9893	2999800000	9
P48047	ATP synthase subunit O, mitochondrial	ATP5O	33.0991	32.9515	33.2591	33.0852	31.8175	32.2666	31.8799	32.2197	+	0.000199174	0	1.05283	1.66825	10	10	10	61.5	61.5	61.5	23.277	0	112.36	46954000000	245
P52272	Heterogeneous nuclear ribonucleoprotein M	HNRNPM	30.0278	30.1831	29.7111	30.1469	30.8135	30.6851	30.8885	30.8145	+	0.000498288	0.0106667	-0.783211	-1.27289	20	20	20	35.8	35.8	35.8	77.515	0	122.84	7805800000	210
P54819	Adenylate kinase 2, mitochondrial;Adenylate kinase 2, mitochondrial, N-terminally processed	AK2	27.0966	26.9171	27.3769	26.7539	26.4978	26.1083	25.9517	26.1044	+	0.00267437	0.00986667	0.87057	1.28558	5	5	5	23	23	23	26.477	0	9.9065	701940000	28
P56556	NADH dehydrogenase [ubiquinone] 1 alpha subcomplex subunit 6	NDUFA6	30.3669	30.0092	30.2881	30.2476	28.8203	29.3612	29.5405	29.8012	+	0.00868787	0.0196364	0.84718	1.17442	7	7	7	37.7	37.7	37.7	17.871	0	82.335	5878700000	44
P62314	Small nuclear ribonucleoprotein Sm D1	SNRPD1	28.2915	28.0572	27.7041	27.8459	27.3516	24.6054	25.7379	24.4642	+	0.0116331	0	2.43491	2.06347	4	4	4	37.8	37.8	37.8	13.281	0	10.56	1274800000	42
Q0VGL1	Ragulator complex protein LAMTOR4;Ragulator complex protein LAMTOR4, N-terminally processed	LAMTOR4	27.5851	27.8382	27.4741	28.2332	28.8967	28.7738	28.6274	28.7646	+	0.00144856	0	-0.983033	-1.45165	2	2	2	28.3	28.3	28.3	10.741	0	57.778	1888600000	39
Q13501	Sequestosome-1	SQSTM1	28.0208	27.8209	27.8403	27.6935	25.7095	25.2706	24.7723	27.5162	+	0.0150657	0	2.02671	1.83975	4	4	4	13.4	13.4	13.4	47.687	0	138.63	1280100000	35
Q15006	ER membrane protein complex subunit 2	EMC2	27.8523	27.8227	27.4107	27.5302	28.5472	28.2776	28.7836	28.6175	+	0.00100173	0	-0.902493	-1.38524	7	7	7	37.7	37.7	37.7	34.833	0	55.953	1560700000	78
Q15366;P57721	Poly(rC)-binding protein 2;Poly(rC)-binding protein 3	PCBP2;PCBP3	25.1257	24.9735	26.9968	24.5083	28.0762	27.5923	27.7636	27.8726	+	0.00480944	0	-2.4251	-2.29395	4	2	2	17.5	9.9	9.9	38.58	0	22.659	873910000	23
Q5VZK9	Leucine-rich repeat-containing protein 16A	LRRC16A	28.5491	28.184	24.525	24.7389	28.2829	28.4812	28.7999	28.5321	+	0.111734	0.011	-2.02482	-1.27606	5	5	5	5.4	5.4	5.4	151.56	0	7.6799	1663300000	6
Q7L2E3	Putative ATP-dependent RNA helicase DHX30	DHX30	29.0319	28.958	28.8725	29.0232	31.1063	24.6949	24.3811	23.1704	+	0.130072	0	3.13323	1.37007	7	7	7	9	9	9	133.94	0	41.967	4875700000	5
Q8IVF2	Protein AHNAK2	AHNAK2	27.0757	27.5213	27.2294	27.6453	28.1035	28.0198	28.2702	28.3312	+	0.00159294	0.0121053	-0.813247	-1.25246	8	8	8	11.2	11.2	11.2	616.62	0	12.551	1310400000	39
Q8IVL5	Prolyl 3-hydroxylase 2	LEPREL1	26.7768	26.5617	26.6266	26.6134	24.7032	25.9094	26.4785	23.8237	+	0.0558963	0.0102069	1.41593	1.28875	3	3	3	4.4	4.4	4.4	80.984	0.0013812	3.346	637360000	6
Q8N5J2	Protein FAM63A	FAM63A	24.7449	24.9752	23.9576	25.0832	25.7046	25.424	25.5521	25.5117	+	0.0166379	0.0341224	-0.857879	-1.12753	2	2	2	7.9	7.9	7.9	51.777	0.00035524	3.9523	159260000	6
Q8NBN7	Retinol dehydrogenase 13	RDH13	27.3995	26.9525	27.0838	26.9059	25.8308	26.0366	25.9953	25.4805	+	0.000308747	0	1.24958	1.86934	4	4	4	17.5	17.5	17.5	35.932	0	9.7114	676520000	37
Q8NCW5	NAD(P)H-hydrate epimerase	APOA1BP	24.8885	24.9378	24.9309	24.7433	27.1751	25.2718	25.3239	26.0155	+	0.0529384	0.0346383	-1.07143	-1.13317	3	3	3	16.7	16.7	16.7	31.674	0	13.834	285970000	20
Q96AQ8	Mitochondrial calcium uniporter regulator 1	MCUR1	29.1022	28.9852	29.0718	29.1332	27.9755	28.449	28.109	28.4842	+	0.000737027	0.010963	0.818676	1.30017	9	9	9	24	24	24	39.694	0	17.581	2725900000	55
Q96RQ9	L-amino-acid oxidase	IL4I1	26.7674	27.5424	27.361	27.492	26.5247	26.3691	26.4374	25.9831	+	0.00420111	0.00521739	0.962113	1.34589	8	8	8	16.6	16.6	16.6	62.88	0	19.441	880760000	45
Q99735	Microsomal glutathione S-transferase 2	MGST2	28.0355	28.5144	28.9722	28.4976	25.0246	25.2018	24.7518	25.0448	+	3.22767e-06	0	3.49918	4.90873	2	2	2	17.7	17.7	17.7	16.62	0	12.363	2019300000	33
Q9BPX6	Calcium uptake protein 1, mitochondrial	MICU1	27.6856	26.4157	26.4826	26.3732	26.2409	23.9635	25.8485	26.0516	+	0.0958381	0.0463529	1.21315	1.0884	3	3	3	7.8	7.8	7.8	54.351	0	9.0765	610120000	12
Q9BTZ2;P0CG22	Dehydrogenase/reductase SDR family member 4;Putative dehydrogenase/reductase SDR family member 4-like 1	DHRS4;DHRS4L1	24.2399	24.5218	23.8594	23.9295	27.4468	25.5241	25.1142	25.5165	+	0.0179442	0	-1.76273	-1.68523	2	2	2	6.1	6.1	6.1	29.537	0.0023095	2.5694	323450000	13
Q9BY50	Signal peptidase complex catalytic subunit SEC11C	SEC11C	27.2717	27.3719	27.2943	27.2703	26.8803	27.1489	24.7215	25.0586	+	0.0723739	0.0186341	1.34976	1.20509	2	2	2	14.6	14.6	14.6	21.542	0	8.4168	871150000	26
Q9H6R6	Palmitoyltransferase ZDHHC6	ZDHHC6	27.4942	27.3658	27.2773	27.3234	25.1399	24.8988	24.2472	24.2878	+	2.06883e-05	0	2.72173	3.74101	2	2	2	4.8	4.8	4.8	47.662	0.00038081	5.5201	961320000	28
Q9HAT2	Sialate O-acetylesterase	SIAE	28.903	28.9676	28.8635	29.0217	25.1991	25.6033	25.1737	24.6077	+	1.73118e-06	0	3.79299	5.36043	2	2	2	6.7	6.7	6.7	58.314	0.0035313	2.2237	2772200000	3
Q9NVT9	Armadillo repeat-containing protein 1	ARMC1	27.1568	27.0232	27.1353	27.1504	28.1733	27.917	27.8992	27.9381	+	1.93819e-05	0	-0.865492	-1.5143	5	5	5	29.8	29.8	29.8	31.28	0	10.466	1234500000	24
Q9UBR2	Cathepsin Z	CTSZ	29.6386	29.9464	29.9866	30.0825	28.9236	29.2581	29.155	29.2036	+	0.000664626	0.0112222	0.778465	1.25372	4	4	4	12.9	12.9	12.9	33.868	0	13.634	5031200000	65
Q9UHA4	Ragulator complex protein LAMTOR3	LAMTOR3	28.7061	29.2958	28.8525	29.1133	29.8841	30.0329	29.5083	30.1237	+	0.00320675	0.0105714	-0.895324	-1.29932	5	5	5	43.5	43.5	43.5	13.623	0	52.872	4155500000	75
Q9Y2Q5	Ragulator complex protein LAMTOR2	LAMTOR2	27.8082	27.9884	27.7491	28.0966	28.4597	28.6659	28.6558	28.8919	+	0.000714998	0.0191	-0.757752	-1.22349	5	5	5	73.6	73.6	73.6	13.507	0	45.135	1826300000	35
Q9Y696	Chloride intracellular channel protein 4	CLIC4	27.9023	27.5056	27.7255	27.6703	26.7667	27.2233	26.7667	26.462	+	0.00230105	0.0095	0.896195	1.32384	7	7	7	37.2	37.2	37.2	28.772	0	27.385	1171700000	40
