# Supplementary material for: Proteomics of Plasma and Plasma-Treated Podocytes: Application to Focal and Segmental Glomerulosclerosis
Source: Int J Mol Sci. 2023 Jul 28;24(15):12124. doi: 10.3390/ijms241512124 (PMC10418338; doi:10.3390/ijms241512124)
Supplement: Supplementary file 1 [file ijms-24-12124-s001.zip › Table_S3.xlsx]

## Sheet: Supplementary_Table_S3
T: Leading proteins	T: Protein names	T: Gene names	CTRL1_P	CTRL2_P	CTRL3_P	CTRL4_P	rFSGS1_P	rFSGS2_P	rFSGS3_P	rFSGS4_P	C: Amino acid	T: Positions within proteins	C: Charge	C: Motifs	C: Multiplicity	C: Student's T-test Significant CTRL_P_RPG_P	N: Student's T-test p-value CTRL_P_RPG_P	N: Student's T-test q-value CTRL_P_RPG_P	N: Student's T-test Difference CTRL_P_RPG_P	N: Student's T-test Test statistic CTRL_P_RPG_P	N: Localization prob	N: PEP	N: Score	N: Delta score	N: Score for localization	N: Mass error [ppm]	N: Intensity	N: Occupancy CTRL1_TOT	N: Occupancy CTRL2_TOT	N: Occupancy CTRL3_TOT	N: Occupancy CTRL4_TOT	N: Occupancy RPG1_TOT	N: Occupancy RPG2_TOT	N: Occupancy RPG3_TOT	N: Occupancy RPG4_TOT	T: Sequence window	M: Number of Phospho (STY)
B4DS77	Protein shisa-9	SHISA9	18.8178	17.066	17.3839	17.5224	13.7872	13.7095	14.3158	14.7564	S	337	2	14-3-3 domain binding motif;Calmodulin-dependent protein kinase II substrate motif;Casein kinase II substrate motif;ERK1,2 kinase substrate motif;GSK-3, ERK1, ERK2, CDK5 substrate motif;PKA kinase substrate motif;PKC kinase substrate motif;WW domain binding motif	___1	+	0.000236837	0.00291892	3.55529	6.38557	1	0.0060547	58.37	40.857	58.37	-0.84093	6611400	NaN	NaN	NaN	NaN	NaN	NaN	NaN	NaN	LPLHPVRVEDEPRAFSPEHGPAKQNGQKSRT	1
O14924	Regulator of G-protein signaling 12	RGS12	14.1874	13.7531	14.3157	13.6632	19.9311	20.4544	20.5135	19.78	S	850	2	Casein kinase II substrate motif;ERK1,2 kinase substrate motif;GSK-3, ERK1, ERK2, CDK5 substrate motif;MDC1 BRCT domain binding motif;Plk1 PBD domain binding motif;WW domain binding motif	___1	+	2.48339e-07	0	-6.18993	-17.9836	0.873009	0.000671434	73.887	45.604	64.565	-1.03	31697000	NaN	NaN	NaN	NaN	NaN	NaN	NaN	NaN	EVEGRALPDSQQVPSSPASKHSLGSDHSSVS	1
O43639	Cytoplasmic protein NCK2	NCK2	18.719	17.6383	18.4706	16.8587	14.0546	14.6016	14.3241	14.6952	S	90	2	14-3-3 domain binding motif;Calmodulin-dependent protein kinase II substrate motif;Casein kinase II substrate motif;ERK1,2 kinase substrate motif;G protein-coupled receptor kinase 1 substrate motif;GSK3 kinase substrate motif;GSK-3, ERK1, ERK2, CDK5 substrate motif;PKA kinase substrate motif;PKC kinase substrate motif;WW domain binding motif	___1	+	0.000228433	0.003	3.50277	6.40254	0.94668	4.58283e-07	84.249	74.197	84.249	-0.55075	7811500	NaN	NaN	NaN	NaN	NaN	NaN	NaN	NaN	LGLGKTRRKTSARDASPTPSTDAEYPANGSG	1
O60244	Mediator of RNA polymerase II transcription subunit 14	MED14	20.3644	18.6825	19.806	19.5977	13.9435	14.144	14.3402	14.3676	S	617	2	14-3-3 domain binding motif;Calmodulin-dependent protein kinase II substrate motif;Pim1 kinase substrate sequence;PKA kinase substrate motif;PKA, PKG kinase substrate motif;PKC epsilon kinase substrate motif;PKC kinase substrate motif;PKG kinase substrate motif	___1	+	5.75426e-06	0	5.41383	11.6835	1	5.30073e-06	115.1	90.086	115.1	1.8335	26458000	NaN	NaN	NaN	NaN	NaN	NaN	NaN	NaN	TKTGKQTRTNAKRKLSDDPCPVESKKTKRAG	1
O60885	Bromodomain-containing protein 4	BRD4	22.148	21.5792	22.002	22.3636	13.618	14.3566	14.4773	14.7249	S	1117	2	ERK1,2 kinase substrate motif;GSK-3, ERK1, ERK2, CDK5 substrate motif;PKA kinase substrate motif;PKC kinase substrate motif;WW domain binding motif	___1	+	1.84269e-07	0	7.72902	19.8174	1	0.0229274	59.35	36.727	59.35	0.0020107	123050000	NaN	NaN	NaN	NaN	NaN	NaN	NaN	NaN	VQPQPLVVVKEEKIHSPIIRSEPFSPSLRPE	1
O94885	SAM and SH3 domain-containing protein 1	SASH1	18.8448	17.5138	17.1093	18.2825	13.5681	14.8946	14.2207	13.9251	S	1028	2	Casein kinase II substrate motif;ERK1,2 kinase substrate motif;G protein-coupled receptor kinase 1 substrate motif;GSK-3, ERK1, ERK2, CDK5 substrate motif;WW domain binding motif	___1	+	0.000218389	0.00137143	3.78544	6.53495	0.971387	3.54864e-07	99.344	87.87	93.51	-0.68201	7752500	NaN	NaN	NaN	NaN	NaN	NaN	NaN	NaN	SPDAPCLPVKRGSPASPTSPSDCPPALAPRP	1
P02545	Prelamin-A/C;Lamin-A/C	LMNA	19.741	21.2652	18.3637	19.0054	13.2281	12.6818	12.6119	13.3836	S	404	2	14-3-3 domain binding motif;Akt kinase substrate motif;Calmodulin-dependent protein kinase II substrate motif;Casein kinase II substrate motif;MAPKAPK1 kinase substrate motif;MDC1 BRCT domain binding motif;PKA kinase substrate motif;PKC kinase substrate motif;Plk1 PBD domain binding motif	___1	+	5.38867e-05	0	6.61749	8.78314	0.966808	0.000149327	83.37	72.331	83.37	-0.14461	64588000	NaN	NaN	0.86179	0.87453	NaN	NaN	NaN	NaN	LSPSPTSQRSRGRASSHSSQTQGGGSVTKKR	1;2
P02545	Prelamin-A/C;Lamin-A/C	LMNA	19.6252	19.4382	19.5825	19.2215	14.4084	14.8495	13.6007	14.6105	S	533	2	Casein kinase II substrate motif	___1	+	1.99359e-06	0	5.09956	13.2164	0.840311	1.29963e-06	81.656	71.069	69.594	-1.3732	20715000	NaN	NaN	NaN	NaN	NaN	NaN	NaN	NaN	NTWGCGNSLRTALINSTGEEVAMRKLVRSVT
P04792	Heat shock protein beta-1	HSPB1	14.269	13.9866	14.3437	14.1673	16.7183	16.7037	18.7057	16.6564	S	65	3	b-Adrenergic Receptor kinase substrate motif;ERK1,2 kinase substrate motif;G protein-coupled receptor kinase 1 substrate motif;GSK-3, ERK1, ERK2, CDK5 substrate motif;WW domain binding motif	___1	+	0.00105414	0.0123902	-3.00437	-4.93089	0.999494	0.000874096	47.568	37.511	46.982	0.52237	5157600	NaN	NaN	NaN	NaN	NaN	NaN	NaN	NaN	SWPGYVRPLPPAAIESPAVAAPAYSRALSRQ	1
P04920	Anion exchange protein 2	SLC4A2	18.6739	18.8028	18.7258	18.7727	19.2597	19.3873	19.5694	19.491	S	173	2	ERK1,2 kinase substrate motif;GSK-3, ERK1, ERK2, CDK5 substrate motif;MDC1 BRCT domain binding motif;Plk1 PBD domain binding motif;WW domain binding motif	___1	+	8.27714e-05	0.0411034	-0.683072	-3.95444	0.891067	1.9362e-05	91.657	79.634	75.018	0.86306	77778000	NaN	NaN	NaN	NaN	NaN	NaN	NaN	NaN	EDDSADRKAERTSPSSPAPLPHQEATPRASK	1
P07910	Heterogeneous nuclear ribonucleoproteins C1/C2	HNRNPC	20.422	19.8151	19.8365	19.1338	14.194	14.5721	13.6144	14.1396	S	233	2	BARD1 BRCT domain binding motif;Casein kinase II substrate motif;G protein-coupled receptor kinase 1 substrate motif;PKA kinase substrate motif	___1	+	2.43395e-06	0	5.67181	13.2251	0.999977	2.30099e-05	109.14	87.054	109.14	-0.23227	31265000	NaN	NaN	0.012004	0.048827	0.025054	NaN	NaN	NaN	EKEQSKQAVEMKNDKSEEEQSSSSVKKDETN	1
P21675	Transcription initiation factor TFIID subunit 1	TAF1	14.1168	14.5829	13.7941	17.7836	18.6445	18.6346	19.2119	19.3094	S	1155	2	Casein kinase II substrate motif;G protein-coupled receptor kinase 1 substrate motif;GSK3 kinase substrate motif	___1	+	0.00605727	0.044254	-3.88075	-3.74349	0.920238	1.15282e-08	112.34	94.637	87.388	-1.0313	14719000	NaN	NaN	NaN	NaN	NaN	NaN	NaN	NaN	ASGNNHRDDDTASVTSLNSSATGRCLKIYRT	1
P29374	AT-rich interactive domain-containing protein 4A	ARID4A	19.4188	19.9272	19.9466	19.6337	13.8716	13.957	18.4727	14.0656	S	864	2	Casein kinase II substrate motif;Cdc2 kinase substrate motif;CDK kinase substrate motif;CDK1,2,4,6 kinase substrate motif;ERK1,2 kinase substrate motif;Growth associated histone HI kinase substrate motif;GSK-3, ERK1, ERK2, CDK5 substrate motif;MDC1 BRCT domain binding motif;Plk1 PBD domain binding motif;WW domain binding motif	___1	+	0.00643738	0.0446557	4.63987	3.75773	0.796273	0.000867592	76.332	25.056	76.332	2.1342	27910000	NaN	NaN	NaN	NaN	NaN	NaN	NaN	NaN	CVKEKKLKRKILGQSSPEKKIRIENGMEMTN	1
P29966	Myristoylated alanine-rich C-kinase substrate	MARCKS	18.4939	18.2925	18.2571	18.1931	13.8381	14.0851	14.1817	14.1875	S	77	3	G protein-coupled receptor kinase 1 substrate motif;GSK3 kinase substrate motif	___1	+	1.49942e-08	0	4.2361	20.7231	0.916007	2.86408e-06	73.765	67.005	51.494	1.0677	9183000	NaN	NaN	NaN	NaN	NaN	NaN	NaN	NaN	GSAPAADKEEPAAAGSGAASPSAAEKGEPAA	1
P30050	60S ribosomal protein L12	RPL12	18.4133	17.738	17.4865	17.5728	14.4679	14.1321	14.3853	14.0043	S	38	2	Cdc2 kinase substrate motif;CDK kinase substrate motif;CDK1,2,4,6 kinase substrate motif;ERK1,2 kinase substrate motif;Growth associated histone HI kinase substrate motif;GSK-3, ERK1, ERK2, CDK5 substrate motif;PKA kinase substrate motif;PKC kinase substrate motif;WW domain binding motif	___1	+	5.43038e-06	0	3.55525	10.5723	1	0.0204202	47.559	22.636	47.559	-0.14284	6606000	NaN	NaN	NaN	NaN	NaN	NaN	NaN	NaN	GATSALAPKIGPLGLSPKKVGDDIAKATGDW	1
P49916	DNA ligase 3	LIG3	14.1733	13.9093	14.5357	14.4805	21.0388	21.5128	21.7474	21.4484	S	210	2	Cdc2 kinase substrate motif;CDK kinase substrate motif;CDK1,2,4,6 kinase substrate motif;ERK1,2 kinase substrate motif;Growth associated histone HI kinase substrate motif;GSK-3, ERK1, ERK2, CDK5 substrate motif;WW domain binding motif	___1	+	3.90196e-08	0	-7.16213	-23.3166	0.798438	1.78859e-12	139.78	88.504	105	0.10489	75098000	NaN	NaN	NaN	NaN	NaN	NaN	NaN	NaN	KAVVQAKLTTTGQVTSPVKGASFVTSTNPRK	1
P52948	Nuclear pore complex protein Nup98-Nup96;Nuclear pore complex protein Nup98;Nuclear pore complex protein Nup96	NUP98	14.2986	13.9498	13.781	21.3375	22.8448	23.2249	23.3871	22.788	S	623	2	Casein kinase II substrate motif;ERK1,2 kinase substrate motif;GSK-3, ERK1, ERK2, CDK5 substrate motif;WW domain binding motif	___1	+	0.00778579	0.0441818	-7.21949	-3.71974	0.999994	4.66418e-167	284.15	209.67	268.6	-0.41025	253380000	NaN	NaN	NaN	NaN	NaN	NaN	NaN	NaN	SNLFSPVNRDSENLASPSEYPENGERFSFLS	1
P84157	Matrix-remodeling-associated protein 7	MXRA7	21.4642	21.7515	21.6198	21.7711	22.2001	22.634	22.6369	22.505	S	191	2	Casein kinase II substrate motif;Pyruvate dehydrogenase kinase substrate motif	___1	+	0.0005158	0.0439355	-0.842318	-3.74694	1	5.63081e-125	258.68	235.08	258.41	-0.16832	258170000	NaN	NaN	NaN	NaN	NaN	NaN	NaN	NaN	IFKLMKDNKETFGEMSDGDVQEQLRLYDM__	1
Q01850	Cerebellar degeneration-related protein 2	CDR2	14.2545	13.7367	13.6688	14.354	19.8131	19.7917	19.483	18.6688	S	311	2	14-3-3 domain binding motif;AMP-activated protein kinase substrate motif;Calmodulin-dependent protein kinase I substrate motif;Calmodulin-dependent protein kinase II substrate motif;Calmodulin-dependent protein kinase IV substrate motif;Casein kinase II substrate motif;Chk1 kinase substrate motif;G protein-coupled receptor kinase 1 substrate motif;MDC1 BRCT domain binding motif;PKA kinase substra…	___1	+	2.66001e-06	0	-5.43564	-12.9433	0.969269	6.56005e-09	116	98.972	116	0.067302	19302000	NaN	NaN	NaN	NaN	NaN	NaN	NaN	NaN	LTVPESHRKPLKRSSSETILSSLAGSDIVKG	1
Q08357	Sodium-dependent phosphate transporter 2	SLC20A2	19.9863	20.9252	20.7794	21.1851	14.5958	14.1213	13.9792	14.6729	S	268	2	b-Adrenergic Receptor kinase substrate motif;Casein kinase I substrate motif;ERK1,2 kinase substrate motif;GSK-3, ERK1, ERK2, CDK5 substrate motif;WW domain binding motif	___1	+	8.61593e-07	0	6.37671	15.5463	1	0.000486797	79.82	34.452	79.82	-4.305	69655000	NaN	NaN	NaN	NaN	NaN	NaN	NaN	NaN	SRVSDESLSKVQEAESPVFKELPGAKANDDS	1
Q13242	Serine/arginine-rich splicing factor 9	SRSF9	14.0836	14.0675	14.7501	14.5946	20.908	21.4419	21.2224	22.2184	S	193	2	Casein kinase II substrate motif;G protein-coupled receptor kinase 1 substrate motif;GSK3 kinase substrate motif;MAPKAPK2 kinase substrate motif	___1	+	6.68959e-07	0	-7.07372	-16.4618	0.986307	0.00803479	68.657	46.985	68.657	0.21151	76779000	NaN	NaN	NaN	NaN	NaN	NaN	NaN	NaN	SYIRVYPERSTSYGYSRSRSGSRGRDSPYQS	1
Q15149	Plectin	PLEC	21.5688	21.2363	21.0463	21.3067	22.021	22.6272	22.2158	22.2731	S	4396	2	ERK1,2 kinase substrate motif;G protein-coupled receptor kinase 1 substrate motif;GSK3 kinase substrate motif;GSK-3, ERK1, ERK2, CDK5 substrate motif;MAPKAPK2 kinase substrate motif;WW domain binding motif	___1	+	0.000981191	0.0438154	-0.99476	-3.73499	0.992065	8.06215e-43	187.39	169.69	167.99	-0.61784	471650000	NaN	0.13356	NaN	NaN	NaN	NaN	NaN	NaN	RSRSSSVGSSSSYPISPAVSRTQLASWSDPT	1;2
Q15723	ETS-related transcription factor Elf-2	ELF2	14.2874	14.1786	14.2699	16.8652	17.1579	18.9398	17.9649	18.7885	S	372	2	Casein kinase II substrate motif;ERK1,2 kinase substrate motif;G protein-coupled receptor kinase 1 substrate motif;Growth associated histone HI kinase substrate motif;GSK-3, ERK1, ERK2, CDK5 substrate motif;WW domain binding motif	___1	+	0.00520709	0.0444667	-3.31251	-3.79007	0.845208	0.00253399	60.49	36.146	60.49	-1.4621	9550900	NaN	NaN	NaN	NaN	NaN	NaN	NaN	NaN	RVVNITSPGHDASSRSPTTTASVSATAAPRT
Q3KQU3	MAP7 domain-containing protein 1	MAP7D1	18.4737	18.6283	17.2804	18.2219	14.2242	16.3591	14.1299	14.2783	S	496	3	DNA dependent Protein kinase substrate motif;ERK1,2 kinase substrate motif;G protein-coupled receptor kinase 1 substrate motif;Growth associated histone HI kinase substrate motif;GSK-3, ERK1, ERK2, CDK5 substrate motif;PKA kinase substrate motif;PKC kinase substrate motif;WW domain binding motif	___1	+	0.00149225	0.0150476	3.40318	4.74676	0.806941	0.000480088	42.347	29.559	42.347	0.040302	9350100	NaN	NaN	NaN	NaN	NaN	NaN	NaN	NaN	CPSPGPGHTLPPKPPSPRGTTASPKGRVRRK	1
Q52LR7	Enhancer of polycomb homolog 2	EPC2	18.6153	18.6891	18.459	18.0552	16.3317	13.7637	14.1959	13.9739	S	538	2	b-Adrenergic Receptor kinase substrate motif;Casein kinase II substrate motif	___1	+	0.000710493	0.00697436	3.88835	5.46402	0.983162	0.000137064	88.768	74.597	82.102	-0.78407	10811000	NaN	NaN	NaN	NaN	NaN	NaN	NaN	NaN	CRLQCFQPRLLNLQDSDSEECTSRKPGQTVN	1
Q5VZ89	DENN domain-containing protein 4C	DENND4C	20.1814	19.4923	19.578	19.3833	13.9044	13.9141	14.499	14.1305	S	1099	3	14-3-3 domain binding motif;Calmodulin-dependent protein kinase I substrate motif;Calmodulin-dependent protein kinase II alpha substrate motif;Calmodulin-dependent protein kinase II substrate motif;Calmodulin-dependent protein kinase IV substrate motif;Casein kinase II substrate motif;Chk1 kinase substrate motif;PKA kinase substrate motif;PKC kinase substrate motif	___1	+	3.0493e-07	0	5.54674	16.9882	0.922574	0.00107342	59.673	49.615	59.673	-0.6182	24177000	NaN	NaN	NaN	NaN	NaN	NaN	NaN	NaN	LTCPKTSLLHIARTHSFENVSCHLPDSRTCM	1
Q641Q2;Q9Y4E1	WASH complex subunit FAM21A;WASH complex subunit FAM21C	FAM21A;FAM21C	14.6965	13.9563	13.9715	15.8185	17.3746	18.1409	17.2662	16.9497	S	478;478	2	Casein kinase II substrate motif;PKA kinase substrate motif;PKC kinase substrate motif;Pyruvate dehydrogenase kinase substrate motif	___1	+	0.00140596	0.0162791	-2.82209	-4.65915	0.83004	1.32293e-06	102.08	87.205	102.08	-0.91197	5318800	NaN	NaN	NaN	NaN	NaN	NaN	NaN	NaN	FSAPHSKPSKTGKVQSTADIFGDEEGDLFKE;FSAPHSKPSKTRKVQSTADIFGDEEGDLFKE	1
Q6WCQ1	Myosin phosphatase Rho-interacting protein	MPRIP	19.5858	19.7811	19.5403	19.7209	20.2706	20.4088	20.4102	20.4419	S	891	2	ERK1,2 kinase substrate motif;GSK-3, ERK1, ERK2, CDK5 substrate motif;WW domain binding motif	___1	+	4.03123e-05	0.0265532	-0.725807	-4.31708	0.987378	3.87682e-47	176.42	155.99	143.57	0.26481	58543000	NaN	NaN	NaN	NaN	NaN	NaN	NaN	NaN	LRTLLTGDGGGEATGSPLAQGKDAYELEVLL	1
Q76L83	Putative Polycomb group protein ASXL2	ASXL2	14.2148	13.9894	13.6193	14.1044	17.9934	18.2022	18.2911	18.5615	S	530	3	ERK1,2 kinase substrate motif;Growth associated histone HI kinase substrate motif;GSK-3, ERK1, ERK2, CDK5 substrate motif;MAPKAPK2 kinase substrate motif;PKA kinase substrate motif;PKC kinase substrate motif;WW domain binding motif	___1	+	3.06047e-07	0	-4.28005	-15.5702	0.99983	0.000452299	45.125	38.898	45.125	0.62734	8082700	NaN	NaN	NaN	NaN	NaN	NaN	NaN	NaN	SESQESLVTSPSKPKSPGVEKPIVKPTAGAG	1
Q7Z2W4	Zinc finger CCCH-type antiviral protein 1	ZC3HAV1	14.2855	13.7618	14.2933	14.0158	16.7673	17.2548	16.0597	16.245	S	257	2	ATM kinase substrate motif;Casein kinase II substrate motif;DNA dependent Protein kinase substrate motif	___1	+	0.000158965	0.00421053	-2.49259	-6.26181	0.999987	1.25951e-06	94.01	78.809	94.01	-0.19843	2717800	NaN	NaN	NaN	NaN	NaN	NaN	NaN	NaN	AYRARSKSRDRFFQGSQEFLASASASAERSC	1
Q86TV6	Tetratricopeptide repeat protein 7B	TTC7B	18.4559	17.2971	17.356	18.5311	14.3084	13.8945	14.3082	14.4128	S	678	2	Casein kinase II substrate motif;G protein-coupled receptor kinase 1 substrate motif;GSK3 kinase substrate motif;MDC1 BRCT domain binding motif;Plk1 PBD domain binding motif	___1	+	4.83419e-05	0	3.67906	8.06027	0.866949	1.23117e-14	132.51	118.06	132.51	1.0123	8071900	NaN	NaN	NaN	NaN	NaN	NaN	NaN	NaN	VAASRVEQALSEVASSLQSSAPKQGPLHPWM	1
Q86VQ1	Glucocorticoid-induced transcript 1 protein	GLCCI1	18.8698	17.5644	18.2156	17.4694	13.5249	16.316	14.8173	14.1503	S	345	2	Casein kinase II substrate motif;MAPKAPK2 kinase substrate motif	___1	+	0.00276535	0.0288627	3.32765	4.25611	0.99605	0.0162636	51.211	9.9276	51.211	-3.5754	32557000	NaN	NaN	NaN	NaN	NaN	NaN	NaN	NaN	RRAPLPAHYRSSSTRSIDTQTPSVQERSSSC	1
Q92508	Piezo-type mechanosensitive ion channel component 1	PIEZO1	19.0241	19.8923	18.7854	18.2917	14.1601	14.0524	13.9017	14.0396	S	1391	2	b-Adrenergic Receptor kinase substrate motif;ERK1,2 kinase substrate motif;G protein-coupled receptor kinase 1 substrate motif;GSK3 kinase substrate motif;GSK-3, ERK1, ERK2, CDK5 substrate motif;WW domain binding motif	___1	+	6.38856e-06	0	4.95991	11.3007	0.997614	7.13947e-14	132.51	112.93	119.04	-0.6331	16361000	NaN	NaN	NaN	NaN	NaN	NaN	NaN	NaN	DTLGPKDPGLEPGPDSPGGSSPPRRQWWRPW	1
Q92997	Segment polarity protein dishevelled homolog DVL-3	DVL3	14.2525	13.7456	18.1599	14.1851	20.0687	20.1035	19.0741	20.4336	S	125	4	ATM kinase substrate motif;Casein kinase II substrate motif;DNA dependent Protein kinase substrate motif	___1	+	0.00406026	0.0323636	-4.83421	-4.1252	0.961154	1.58471e-14	84.659	78.261	84.659	-0.089018	27791000	NaN	NaN	NaN	NaN	NaN	NaN	NaN	NaN	GDSRPPSFHPHAGGGSQENLDNDTETDSLVS	1
Q96BT3	Centromere protein T	CENPT	20.2814	20.4089	19.8589	18.388	13.8067	14.5138	13.9345	14.6984	S	397	2	14-3-3 domain binding motif;Calmodulin-dependent protein kinase II substrate motif;Casein kinase II substrate motif;ERK1,2 kinase substrate motif;G protein-coupled receptor kinase 1 substrate motif;GSK-3, ERK1, ERK2, CDK5 substrate motif;PKA kinase substrate motif;PKC kinase substrate motif;WW domain binding motif	___1	+	3.87172e-05	0	5.49592	8.97686	0.999919	1.63755e-11	128.74	110.64	121.32	-0.28487	28355000	NaN	NaN	NaN	NaN	NaN	NaN	NaN	NaN	PGASSGDEDASGRAASPESASSTPESLQARR	1
Q96D46	60S ribosomal export protein NMD3	NMD3	20.1382	19.5123	20.0256	19.6898	18.2797	14.0349	14.3101	14.1677	S	468	2	b-Adrenergic Receptor kinase substrate motif;Casein kinase II substrate motif;Pyruvate dehydrogenase kinase substrate motif	___1	+	0.00424047	0.0345714	4.64336	4.07692	0.975998	3.20466e-09	118.47	86.643	118.47	0.06349	32441000	NaN	NaN	NaN	NaN	NaN	NaN	NaN	NaN	RKNVNIYRDSAIPVESDTDDEGAPRISLAEM	1
Q9H1B7	Interferon regulatory factor 2-binding protein-like	IRF2BPL	20.0593	19.933	19.7008	19.1766	15.9489	14.2362	14.2785	14.7449	S	662	2	Casein kinase II substrate motif;ERK1,2 kinase substrate motif;GSK-3, ERK1, ERK2, CDK5 substrate motif;MAPKAPK2 kinase substrate motif;WW domain binding motif	___1	+	3.24763e-05	0	4.91528	9.0302	0.999773	1.8146e-06	110.97	76.288	106.19	-0.23993	184310000	NaN	NaN	NaN	NaN	NaN	NaN	NaN	NaN	HSTTASARRNSSSPVSPASVPGQRRLASRNG	1;2;3
Q9H4L5	Oxysterol-binding protein-related protein 3	OSBPL3	21.7972	21.8058	21.6007	21.6652	22.3938	22.6674	22.9193	22.7063	S	304	2	AMP-activated protein kinase substrate motif;MDC1 BRCT domain binding motif;Plk1 PBD domain binding motif	___1	+	0.000201619	0.0271304	-0.954501	-4.35613	0.987485	1.31688e-145	273.33	224.86	158.64	-0.40484	491210000	NaN	NaN	NaN	NaN	NaN	NaN	NaN	NaN	LQVPKPFSGPVRLHSSNPNLSTLDFGEEKNY	1
Q9HB09	Bcl-2-like protein 12	BCL2L12	17.5001	14.3991	14.2676	14.0415	18.18	18.6272	19.3489	18.8922	S	195	2	Casein kinase II substrate motif;DNA dependent Protein kinase substrate motif;ERK1,2 kinase substrate motif;GSK-3, ERK1, ERK2, CDK5 substrate motif;PKA kinase substrate motif;WW domain binding motif	___1	+	0.00488205	0.0433898	-3.71003	-3.88446	0.994129	0.00489061	56.872	32.313	41.378	-2.3229	266200000	NaN	NaN	NaN	NaN	NaN	NaN	NaN	NaN	QRLEQLVQEQLKSPPSPELQGPPSTEKEAIL	1
Q9NRA8	Eukaryotic translation initiation factor 4E transporter	EIF4ENIF1	17.8946	14.2992	14.5068	15.9006	19.4825	19.6869	19.5436	19.9572	S	74	2	Casein kinase II substrate motif;G protein-coupled receptor kinase 1 substrate motif;GSK3 kinase substrate motif;PKA kinase substrate motif;PKC kinase substrate motif	___1	+	0.00296665	0.026	-4.01724	-4.29661	0.998353	0.000981728	74.611	64.624	74.611	0.1306	23116000	NaN	NaN	NaN	NaN	NaN	NaN	NaN	NaN	GVWDPEKWHASLYPASGRSSPVESLKKELDT	1
Q9P2F8	Signal-induced proliferation-associated 1-like protein 2	SIPA1L2	18.9004	19.1446	18.4898	18.0471	13.7919	14.0426	14.4811	14.8475	S	1478	2	Cdc2 kinase substrate motif;CDK kinase substrate motif;CDK1,2,4,6 kinase substrate motif;ERK1,2 kinase substrate motif;G protein-coupled receptor kinase 1 substrate motif;Growth associated histone HI kinase substrate motif;GSK3 kinase substrate motif;GSK-3, ERK1, ERK2, CDK5 substrate motif;PKA kinase substrate motif;PKC kinase substrate motif;WW domain binding motif	___1	+	1.29378e-05	0	4.3547	9.99302	0.999952	0.000302211	84.605	67.238	84.605	-3.61	12143000	NaN	NaN	NaN	NaN	NaN	NaN	NaN	NaN	LVEEGRRKFSFYGNLSPRRSLYRTLSDESIC	1
Q9UDT6	CAP-Gly domain-containing linker protein 2	CLIP2	18.7447	18.4597	18.4872	18.3089	14.1697	14.4222	13.5545	14.7025	S	294	2	Cdc2 kinase substrate motif;CDK kinase substrate motif;CDK1,2,4,6 kinase substrate motif;ERK1,2 kinase substrate motif;G protein-coupled receptor kinase 1 substrate motif;Growth associated histone HI kinase substrate motif;GSK-3, ERK1, ERK2, CDK5 substrate motif;WW domain binding motif	___1	+	3.23635e-06	0	4.28786	11.8797	0.924466	0.00459817	61.344	49.833	55.401	0.050562	10520000	NaN	NaN	NaN	NaN	NaN	NaN	NaN	NaN	FAPIHKVIRIGFPSTSPAKAKKTKRMAMGVS	1
Q9UHK0	Nuclear fragile X mental retardation-interacting protein 1	NUFIP1	19.7116	19.0149	19.0515	17.7819	13.581	14.3347	14.2214	13.9733	S	403	3	Casein kinase II substrate motif;ERK1,2 kinase substrate motif;Growth associated histone HI kinase substrate motif;GSK-3, ERK1, ERK2, CDK5 substrate motif;MAPKAPK2 kinase substrate motif;WW domain binding motif	___1	+	3.0916e-05	0	4.86236	9.07515	0.820831	1.43766e-07	92.924	84.835	92.924	1.0318	15236000	NaN	NaN	NaN	NaN	NaN	NaN	NaN	NaN	DVLAENQVLDSSAPKSPSQDVKATVRNFSEA	1
Q9UKK3	Poly [ADP-ribose] polymerase 4	PARP4	20.3321	20.27	20.3816	20.4251	18.6461	14.7074	14.0769	14.1843	S	1335	2	14-3-3 domain binding motif;Calmodulin-dependent protein kinase II substrate motif;Casein kinase II substrate motif;ERK1,2 kinase substrate motif;GSK-3, ERK1, ERK2, CDK5 substrate motif;PKA kinase substrate motif;PKC kinase substrate motif;WW domain binding motif	___1	+	0.0039348	0.0315472	4.9485	4.15817	0.999998	3.00167e-08	126.1	96.29	109	-0.42012	40524000	NaN	NaN	NaN	NaN	NaN	NaN	NaN	NaN	APAVGSYLPPTARAHSPASLSFASYRQVASF	1
Q9ULU4	Protein kinase C-binding protein 1	ZMYND8	19.21	19.6634	18.8834	17.9274	14.2518	14.0673	14.5675	14.1188	S	547	2	Cdc2 kinase substrate motif;CDK kinase substrate motif;CDK1,2,4,6 kinase substrate motif;ERK1,2 kinase substrate motif;Growth associated histone HI kinase substrate motif;GSK-3, ERK1, ERK2, CDK5 substrate motif;PKA kinase substrate motif;PKC kinase substrate motif;WW domain binding motif	___1	+	1.8965e-05	0	4.6697	9.63671	0.999928	4.39848e-08	103.88	94.347	76.378	-0.26606	573460000	NaN	NaN	NaN	NaN	NaN	NaN	NaN	NaN	LSESVQQQSTPVPLISPKRQIRSRFQLNLDK	1
Q9UPT8	Zinc finger CCCH domain-containing protein 4	ZC3H4	19.0941	18.8616	18.8471	18.9823	20.6824	19.683	20.4001	19.9605	S	1114	3	ERK1,2 kinase substrate motif;G protein-coupled receptor kinase 1 substrate motif;GSK-3, ERK1, ERK2, CDK5 substrate motif;MAPKAPK2 kinase substrate motif;WW domain binding motif	___1	+	0.00172023	0.0435625	-1.23527	-3.74036	0.99579	1.1359e-06	86.145	78.341	86.145	1.1924	47479000	NaN	NaN	NaN	NaN	NaN	NaN	NaN	NaN	PAEAPSPTASPSGDASPPATAPYDPRVLAAG	1;2
Q9Y4F5	Centrosomal protein of 170 kDa protein B	CEP170B	14.4072	14.4489	13.9799	15.9227	17.2386	17.7577	18.3884	18.3683	S	972	2	Casein kinase II substrate motif;DNA dependent Protein kinase substrate motif;ERK1,2 kinase substrate motif;G protein-coupled receptor kinase 1 substrate motif;GSK-3, ERK1, ERK2, CDK5 substrate motif;PKA kinase substrate motif;WW domain binding motif	___1	+	0.00067387	0.0083	-3.24853	-5.36121	0.982953	0.0114041	52.555	40.508	40.066	-0.99766	29446000	NaN	NaN	NaN	NaN	NaN	NaN	NaN	NaN	DTASTVSLRSGKSGPSPTTPQPLRAQKEMSP	1;2
Q9Y666	Solute carrier family 12 member 7	SLC12A7	14.0618	14.1465	13.6428	13.9498	18.4082	19.3536	18.8301	19.5341	S	108	3	b-Adrenergic Receptor kinase substrate motif;Casein kinase I substrate motif;PKA kinase substrate motif;PKC kinase substrate motif	___1	+	1.74705e-06	0	-5.08129	-13.4238	0.999903	5.75354e-06	68.895	60.998	68.895	0.78532	14214000	NaN	NaN	NaN	NaN	NaN	NaN	NaN	NaN	TNLSQGVVEHEEDEESRRREAKAPRMGTFIG	1
Q9Y6J9	TAF6-like RNA polymerase II p300/CBP-associated factor-associated factor 65 kDa subunit 6L	TAF6L	18.7502	17.8652	17.73	18.7392	14.4124	14.1929	14.1562	14.3053	S	501	3	b-Adrenergic Receptor kinase substrate motif;ERK1,2 kinase substrate motif;G protein-coupled receptor kinase 1 substrate motif;Growth associated histone HI kinase substrate motif;GSK3 kinase substrate motif;GSK-3, ERK1, ERK2, CDK5 substrate motif;PKA kinase substrate motif;PKC kinase substrate motif;WW domain binding motif	___1	+	7.44469e-06	0	4.00443	10.5141	0.921504	0.0030216	47.281	33.217	47.281	-1.4142	9326000	NaN	NaN	NaN	NaN	NaN	NaN	NaN	NaN	PQLTASAIVSPHGDESPRGSGGGGPASASGP
P07355	Annexin A2;Putative annexin A2-like protein	ANXA2;ANXA2P2	18.3977	18.5604	17.2596	18.3993	14.1576	14.3913	14.5993	14.5081	T	19;19	2	Casein kinase I substrate motif;Casein kinase II substrate motif;G protein-coupled receptor kinase 1 substrate motif;GSK-3, ERK1, ERK2, CDK5 substrate motif;MDC1 BRCT domain binding motif;Plk1 PBD domain binding motif;WW domain binding motif	___1	+	2.17766e-05	0	3.74018	9.00237	0.885868	8.15694e-05	68.42	51.351	65.716	-0.22348	12034000	NaN	NaN	NaN	NaN	NaN	NaN	NaN	NaN	VHEILCKLSLEGDHSTPPSAYGSVKAYTNFD	1
Q6PKG0	La-related protein 1	LARP1	14.2271	13.477	14.4607	14.7238	19.1257	18.416	19.2532	18.4991	T	376	3	Casein kinase II substrate motif;ERK1,2 kinase substrate motif;Growth associated histone HI kinase substrate motif;GSK3, Erk1, Erk2 and CDK5 kinase motif;GSK-3, ERK1, ERK2, CDK5 substrate motif;PKA kinase substrate motif;PKC kinase substrate motif;WW domain binding motif	___1	+	1.06083e-05	0	-4.60136	-10.389	1	0.0263829	43.184	29.467	43.184	0.83604	12443000	NaN	NaN	NaN	NaN	NaN	NaN	NaN	NaN	YQFGYRKFDGVEGPRTPKYMNNITYYFDNVS	1
P48553	Trafficking protein particle complex subunit 10	TRAPPC10	13.9749	13.945	13.662	14.7117	17.6647	17.808	19.0321	18.4923	S	708	3	14-3-3 domain binding motif;AMP-activated protein kinase substrate motif;b-Adrenergic Receptor kinase substrate motif;Calmodulin-dependent protein kinase I substrate motif;Calmodulin-dependent protein kinase II substrate motif;Calmodulin-dependent protein kinase IV substrate motif;Casein kinase II substrate motif;Chk1 kinase substrate motif;PKA kinase substrate motif;PKC kinase substrate motif;ZI…	___2	+	3.83188e-05	0	-4.17586	-8.54835	0.80541	3.46552e-05	73.13	63.011	57.076	-2.5483	22970000	NaN	NaN	NaN	NaN	NaN	NaN	NaN	NaN	GIICRNVHMLLRRQESSSSLEMPSGVALEEG	1;2
Q02952	A-kinase anchor protein 12	AKAP12	14.0804	13.9815	14.7108	16.2558	17.8227	16.7605	18.2631	18.6494	S	283	2	b-Adrenergic Receptor kinase substrate motif;Casein kinase II substrate motif;ERK1,2 kinase substrate motif;G protein-coupled receptor kinase 1 substrate motif;GSK-3, ERK1, ERK2, CDK5 substrate motif;PKA kinase substrate motif;WW domain binding motif	___2	+	0.00336568	0.0339649	-3.11679	-4.07553	0.997327	2.9398e-25	159.81	142.07	139.08	-1.1849	221150000	NaN	NaN	NaN	NaN	NaN	NaN	NaN	NaN	EGEEKQEKEPSKSAESPTSPVTSETGSTFKK	1;2
Q02952	A-kinase anchor protein 12	AKAP12	14.1786	14.128	14.5913	16.2558	17.8227	16.7605	18.2631	18.6494	S	286	2	Casein kinase II substrate motif;ERK1,2 kinase substrate motif;G protein-coupled receptor kinase 1 substrate motif;GSK3 kinase substrate motif;GSK-3, ERK1, ERK2, CDK5 substrate motif;WW domain binding motif	___2	+	0.00305561	0.032963	-3.0855	-4.14055	0.998514	5.78754e-54	200.69	188.42	185.02	0.15857	226210000	NaN	NaN	0.06381	NaN	0.09133	NaN	NaN	NaN	EKQEKEPSKSAESPTSPVTSETGSTFKKFFT	1;2
Q13459	Unconventional myosin-IXb	MYO9B	20.6012	20.0901	20.5987	19.718	13.7111	14.3689	13.872	13.9409	S	1267	2	Casein kinase II substrate motif;G protein-coupled receptor kinase 1 substrate motif	___2	+	3.06345e-07	0	6.27877	17.6074	0.999986	1.97894e-10	133.86	117.61	114.63	-0.44693	38917000	NaN	NaN	NaN	NaN	NaN	NaN	NaN	NaN	TSLALDSRVSPPAPGSAPETPEDKSKPCGSP	1;2
Q13523	Serine/threonine-protein kinase PRP4 homolog	PRPF4B	13.7361	13.7421	13.6382	13.875	19.4825	21.4699	21.1936	19.4562	S	292	2	Casein kinase II substrate motif;PKA kinase substrate motif;PKC kinase substrate motif	___2	+	1.79637e-05	0	-6.6527	-10.3499	1	0.026627	62.166	36.592	62.166	0.19343	63186000	NaN	NaN	NaN	NaN	NaN	NaN	NaN	NaN	SPIINESRSRDRGKKSRSPVDLRGKSKDRRS	1;2
Q13523	Serine/threonine-protein kinase PRP4 homolog	PRPF4B	14.631	14.5094	14.0638	14.325	19.4825	21.4699	21.1936	19.4562	S	294	2	Casein kinase II substrate motif;ERK1,2 kinase substrate motif;Growth associated histone HI kinase substrate motif;GSK-3, ERK1, ERK2, CDK5 substrate motif;PKA kinase substrate motif;PKC kinase substrate motif;Pyruvate dehydrogenase kinase substrate motif;WW domain binding motif	___2	+	3.62447e-05	0	-6.01825	-9.19511	1	0.0123414	82.261	53.303	62.166	0.19343	402460000	NaN	NaN	NaN	NaN	NaN	NaN	NaN	NaN	IINESRSRDRGKKSRSPVDLRGKSKDRRSRS	1;2
Q3B726	DNA-directed RNA polymerase I subunit RPA43	TWISTNB	20.0892	20.3283	20.2528	20.5019	19.3593	19.2265	19.2747	19.5938	S	316	3	14-3-3 domain binding motif;Calmodulin-dependent protein kinase II substrate motif;Casein kinase II substrate motif;G protein-coupled receptor kinase 1 substrate motif;MAPKAPK1 kinase substrate motif;Pim1 kinase substrate sequence;PKA kinase substrate motif;PKC epsilon kinase substrate motif;PKC kinase substrate motif	___2	+	0.00022407	0.0287347	0.929457	4.25922	0.999999	4.59374e-05	93.181	66.356	93.181	-0.085769	207170000	NaN	NaN	NaN	NaN	NaN	NaN	NaN	NaN	GYQSDHKKKKKKRKHSEEAEFTPPLKCSPKR	1;2
Q3B726	DNA-directed RNA polymerase I subunit RPA43	TWISTNB	20.0892	20.3283	20.2528	20.5019	19.3593	19.2265	19.2747	19.5938	S	328	3	Cdc2 kinase substrate motif;CDK kinase substrate motif;CDK1,2,4,6 kinase substrate motif;ERK1,2 kinase substrate motif;Growth associated histone HI kinase substrate motif;GSK-3, ERK1, ERK2, CDK5 substrate motif;PKA kinase substrate motif;PKC kinase substrate motif;WW domain binding motif	___2	+	0.00022407	0.02816	0.929457	4.25922	0.998225	0.00299986	47.545	33.673	42.454	-0.73379	103260000	NaN	NaN	NaN	NaN	NaN	NaN	NaN	NaN	RKHSEEAEFTPPLKCSPKRKGKSNFL_____	1;2
Q8IWS0	PHD finger protein 6	PHF6	14.2778	13.9785	13.7507	14.0795	19.8261	20.9968	20.6756	20.946	S	145	3	b-Adrenergic Receptor kinase substrate motif;Casein kinase II substrate motif	___2	+	4.99128e-07	0	-6.58952	-16.795	0.999999	4.80424e-30	135.49	128.83	135.49	-1.3755	43429000	NaN	NaN	NaN	NaN	NaN	NaN	NaN	NaN	KHKKTAHNSEADLEESFNEHELEPSSPKSKK	2
Q13459	Unconventional myosin-IXb	MYO9B	20.6012	20.0901	20.5987	19.718	14.0184	14.0035	13.915	14.4455	T	1271	2	b-Adrenergic Receptor kinase substrate motif;Casein kinase II substrate motif;ERK1,2 kinase substrate motif;GSK3, Erk1, Erk2 and CDK5 kinase motif;GSK-3, ERK1, ERK2, CDK5 substrate motif;MAPKAPK2 kinase substrate motif;WW domain binding motif	___2	+	2.64534e-07	0	6.15638	17.8205	1	1.97894e-10	133.86	117.61	133.86	0.24918	36787000	NaN	NaN	NaN	NaN	NaN	NaN	NaN	NaN	LDSRVSPPAPGSAPETPEDKSKPCGSPRVQE	2
P84103	Serine/arginine-rich splicing factor 3	SRSF3	14.3833	14.3682	14.4147	14.8389	15.6868	17.0993	17.1044	17.9281	S	148	2	Casein kinase II substrate motif;DNA dependent Protein kinase substrate motif;G protein-coupled receptor kinase 1 substrate motif;GSK3 kinase substrate motif;PKA kinase substrate motif;PKC kinase substrate motif	___3	+	0.00217067	0.0291538	-2.45336	-4.23841	1	0.0210023	43.027	38.061	43.027	-0.21854	3869000	NaN	NaN	NaN	NaN	NaN	NaN	NaN	NaN	RRRERSLSRERNHKPSRSFSRSRSRSRSNER	3
P84103	Serine/arginine-rich splicing factor 3	SRSF3	14.2337	14.1218	14.1518	14.8389	15.6868	17.0993	17.1044	17.9281	S	150	2	Casein kinase II substrate motif;G protein-coupled receptor kinase 1 substrate motif;GSK3 kinase substrate motif;PKA kinase substrate motif	___3	+	0.00185105	0.0241778	-2.61807	-4.39938	1	0.0210023	43.027	38.061	43.027	-0.21854	3869000	NaN	NaN	NaN	NaN	NaN	NaN	NaN	NaN	RERSLSRERNHKPSRSFSRSRSRSRSNERK_	3
P84103	Serine/arginine-rich splicing factor 3	SRSF3	13.8945	14.1432	13.7483	14.8389	15.6868	17.0993	17.1044	17.9281	S	152	2	14-3-3 domain binding motif;Calmodulin-dependent protein kinase II substrate motif;Casein kinase II substrate motif;CLK1 kinase substrate motif;G protein-coupled receptor kinase 1 substrate motif;GSK3 kinase substrate motif;MAPKAPK2 kinase substrate motif;PKA kinase substrate motif;PKC kinase substrate motif	___3	+	0.00176663	0.0219091	-2.79842	-4.48205	1	0.0210023	43.027	38.061	43.027	-0.21854	3869000	NaN	NaN	NaN	NaN	NaN	NaN	NaN	NaN	RSLSRERNHKPSRSFSRSRSRSRSNERK___	3
Q9UK58	Cyclin-L1	CCNL1	19.2767	20.3723	18.5849	18.6727	14.198	14.7743	14.012	14.2446	S	335	3	Casein kinase II substrate motif;ERK1,2 kinase substrate motif;GSK-3, ERK1, ERK2, CDK5 substrate motif;WW domain binding motif	___3	+	3.17678e-05	0	4.91943	9.05989	0.793372	0.000746814	57.507	46.995	43.24	-0.27308	26663000	NaN	NaN	NaN	NaN	NaN	NaN	NaN	NaN	LNPDGTPALSTLGGFSPASKPSSPREVKAEE	2;3
Q9UK58	Cyclin-L1	CCNL1	19.2767	20.3723	19.5194	18.6727	13.8782	14.4869	14.1818	14.7873	T	325	3	G protein-coupled receptor kinase 1 substrate motif;GSK-3, ERK1, ERK2, CDK5 substrate motif;WW domain binding motif	___3	+	1.44738e-05	0	5.12674	10.1923	0.997553	0.00116281	57.507	46.995	57.507	-0.21808	22764000	NaN	NaN	NaN	NaN	NaN	NaN	NaN	NaN	LQEAKLKAKGLNPDGTPALSTLGGFSPASKP	3
